# Supplementary material for: Epigenome-Wide Assessment of DNA Methylation in the Placenta and Arsenic Exposure in the New Hampshire Birth Cohort Study (USA)
Source: Environ Health Perspect. 2016 Jan 15;124(8):1253–60. doi: 10.1289/ehp.1510437 (PMC4977055; doi:10.1289/ehp.1510437)
Supplement: (86 KB) ZIP [file ehp.1510437.s001.acco.zip]

Archive with 5 entries (4 files):
- Excel Tables1-3.xls
- __MACOSX/
- __MACOSX/._Excel Tables1-3.xls
- Supplemental Code and Data Zip File Index.txt
- __MACOSX/._Supplemental Code and Data Zip File Index.txt
