# Supplementary material for: Epigenome-Wide Assessment of DNA Methylation in the Placenta and Arsenic Exposure in the New Hampshire Birth Cohort Study (USA)
Source: Environ Health Perspect. 2016 Jan 15;124(8):1253–60. doi: 10.1289/ehp.1510437 (PMC4977055; doi:10.1289/ehp.1510437)
Supplement: (86 KB) ZIP [file ehp.1510437.s001.acco.zip › Excel Tables1-3.xls]

## Sheet: Excel File Table S1
Excel File Table S1. Results for the top 200 loci following a linear regression investigating the association between placental arsenic and DNA methylation without the use of any covariates, utilizing infant gender, maternal age, and gestational age as covariates, and using these covariates while also adjusting methylation values with the cell proportion correction
				Linear Model without covariates			Linear Model with covariates			Linear Model with covariates and cell proportion correction
Loci	Chromosone	Position	Gene	P value	FDR Adjusted q	Log Odds	P-value	FDR Adjusted q	Effect Estimate	P-value	FDR Adjusted q	Bonferroni P	Effect Estimate
cg01953134	chr6	90348409	LYRM2	4.61613e-05	0.619841	1.72911	8.77574e-10	0.000302191	-0.00188395	5.01787e-13	1.72789e-07	1.72789e-07	-0.0018268
cg08640609	chr1	7764642	CAMTA1	3.61329e-05	0.619841	1.95557	1.72628e-08	0.00148611	-0.00123316	5.08332e-12	5.97974e-07	1.75043e-06	-0.00119285
cg27642643	chr6	90348450	LYRM2	0.000123487	0.708706	0.822405	7.79077e-09	0.000894245	-0.00353684	5.20962e-12	5.97974e-07	1.79392e-06	-0.00323263
cg11240327	chr6	90348503	LYRM2	0.00035126	0.824193	-0.134519	4.74831e-08	0.00272512	-0.00436067	9.19592e-12	7.91649e-07	3.1666e-06	-0.00423269
cg10392378	chr6	90348606	LYRM2	1.06124e-05	0.341706	3.09222	5.61026e-09	0.000894245	-0.00273818	1.91283e-11	1.31736e-06	6.58679e-06	-0.00255942
cg21621759	chr6	90348302	LYRM2	0.00209582	0.943126	-1.74879	4.10373e-08	0.00272512	-0.00367739	1.38296e-10	7.93702e-06	4.76221e-05	-0.00353646
cg03200341	chr6	90348309	LYRM2	0.00112792	0.88272	-1.19242	8.72037e-08	0.00428977	-0.002405	1.80265e-10	8.8677e-06	6.20739e-05	-0.00231423
cg21264329	chr6	90348123	LYRM2	0.00582164	0.943126	-2.65524	2.91766e-07	0.0125586	-0.00222999	3.8974e-10	1.67758e-05	0.000134206	-0.00218753
cg04843946	chr6	90348009	LYRM2	0.00228799	0.943126	-1.8272	6.24632e-07	0.0179242	-0.00679424	4.51677e-09	0.000172816	0.00155534	-0.00607004
cg02725437	chr6	90348314	LYRM2	0.00152405	0.941276	-1.46325	4.18187e-07	0.0144002	-0.00268301	8.23454e-09	0.000283555	0.00283555	-0.00252576
cg25719236	chr6	90348382	LYRM2	0.0442676	0.943126	-4.39084	2.32886e-06	0.0445521	-0.00256682	1.78821e-08	0.000559787	0.00615766	-0.00242589
cg01777586	chr17	80163174	CCDC57	0.0144949	0.943126	-3.44915	0.00694211	0.775918	-0.0078264	1.21622e-07	0.00349003	0.0418803	-0.00847859
cg25430506	chr6	90348385	LYRM2	0.0156752	0.943126	-3.51641	1.04569e-05	0.102881	-0.00406057	1.3897e-07	0.00368109	0.0478541	-0.00384813
cg04495299	chr1	28052146	FAM76A	0.000754807	0.863311	-0.82956	7.34833e-05	0.0179242	0.00557181	1.63712e-07	0.00384262	0.0563737	0.00491159
cg18881776	chr7	5370601	TNRC18	2.66147e-05	0.572794	2.23864	5.75317e-07	0.238715	-0.00295108	1.67387e-07	0.00384262	0.0576393	-0.00276522
cg22785750	chr14	23067727	ABHD4	0.000882191	0.863311	-0.970626	9.31727e-06	0.100262	-0.00211973	1.97644e-07	0.00425365	0.0680584	-0.00214859
cg24337359	chr4	187630465	FAT1	0.000649718	0.832662	-0.693729	3.12525e-05	0.178064	0.00512458	2.24326e-07	0.0045439	0.0772464	0.00483608
cg00154968	chr6	90348187	LYRM2	0.0028405	0.943126	-2.02011	6.26446e-06	0.430538	-0.00229686	2.78795e-07	0.00480012	0.0960025	-0.0022841
cg09912079	chr7	39989544	CDK13	5.2113e-06	0.299084	3.75461	1.17612e-06	0.0855128	0.0100245	2.77912e-07	0.00480012	0.0956984	0.00906241
cg12849807	chr4	3409828	RGS12	0.29184	0.943292	-5.82298	0.000418803	0.0269997	-0.0023769	2.71157e-07	0.00480012	0.0933724	-0.00250008
cg06823512	chr10	97055282		0.00201372	0.943126	-1.71304	0.000217266	0.332512	-0.0022406	3.45606e-07	0.00566708	0.119009	-0.00207061
cg03257923	chr1	6661809	KLHL21	5.22012e-05	0.619841	1.61553	8.79759e-07	0.0233033	-0.00448552	4.19488e-07	0.0065659	0.14445	-0.00412624
cg13379871	chr10	22610507	BMI1	0.000696526	0.855768	-0.756781	3.72156e-06	0.06262	-0.00248701	5.40167e-07	0.00808719	0.186005	-0.0023995
cg08804807	chr5	173315313	CPEB4	0.00415912	0.943126	-2.3586	6.05696e-06	0.0855128	-0.00618701	6.292e-07	0.00902766	0.216664	-0.00615246
cg15622783	chr6	116421828	NT5DC1	0.00101605	0.872399	-1.09821	4.99065e-06	0.0747182	-0.00144319	6.71533e-07	0.00924965	0.231241	-0.00143956
cg14853515	chr7	32530038	LSM5	1.09156e-05	0.341706	3.06602	6.77424e-06	0.0855128	-0.00243531	8.08651e-07	0.0107099	0.278457	-0.00246533
cg04006042	chr13	77601302	FBXL3	0.0151893	0.943126	-3.48937	2.9851e-05	0.178064	-0.00140272	9.308e-07	0.0118711	0.320519	-0.00140711
cg03812977	chr6	90348464	LYRM2	0.00471903	0.943126	-2.47023	1.85609e-05	0.141862	-0.00303704	1.02744e-06	0.0123134	0.353798	-0.00299377
cg22502715	chr1	247171572	ZNF695	0.000531369	0.824193	-0.511236	6.4609e-05	0.229645	-0.00233919	1.06602e-06	0.0123134	0.367082	-0.00228848
cg22659273	chr11	85642893		0.0161922	0.943126	-3.54424	0.00118575	0.584287	0.00439185	1.07276e-06	0.0123134	0.369402	0.00412898
cg11939075	chr21	38072100	SIM2	0.000814409	0.863311	-0.898337	4.9214e-05	0.0944755	-0.00182335	1.13366e-06	0.0123842	0.390375	-0.00183201
cg13694867	chr4	83956728	COPS4	0.00148782	0.939655	-1.44164	8.4462e-06	0.210933	0.001978	1.18682e-06	0.0123842	0.40868	0.00210784
cg19541147	chr11	111957761	TIMM8B	0.000766654	0.863311	-0.843657	8.50517e-06	0.0944755	-0.00373139	1.15446e-06	0.0123842	0.397537	-0.00357195
cg13601161	chr9	35071966	VCP	0.00329578	0.943126	-2.15233	1.43768e-05	0.117872	-0.00323909	1.34473e-06	0.0132302	0.463055	-0.00316735
cg19509891	chr9	130662046	ST6GALNAC6	0.000382031	0.824193	-0.211055	3.81887e-06	0.06262	-0.00394391	1.34212e-06	0.0132302	0.462158	-0.00374985
cg00355802	chr4	140477727	SETD7	7.46085e-06	0.341706	3.42018	4.257e-06	0.122357	-0.000873523	1.44133e-06	0.0134307	0.496318	-0.000804106
cg05300158	chr8	29208983	DUSP4	0.000243751	0.777179	0.199095	1.52792e-05	0.0666314	-0.00043794	1.44312e-06	0.0134307	0.496936	-0.000438681
cg01085866	chr2	219917079		2.00817e-07	0.0355948	6.8055	1.16931e-06	0.296118	0.0123026	1.67695e-06	0.0148065	0.577455	0.01134
cg13156014	chr4	3433526	RGS12	0.00018269	0.76931	0.463044	0.000153929	0.0269997	-0.0108183	1.66854e-06	0.0148065	0.574558	-0.00840666
cg15619643	chr1	45270421	PLK3	0.000933078	0.863311	-1.0213	0.000108781	0.268991	0.00456798	1.72503e-06	0.0148503	0.594012	0.0040799
cg21988233	chr19	58790252	ZNF8	0.000967987	0.863311	-1.05447	1.24125e-05	0.11248	-0.00388474	1.83057e-06	0.0153744	0.630352	-0.00372155
cg00912467	chr1	161369970		0.0023851	0.943126	-1.86432	2.59138e-05	0.177829	-0.00177592	1.89236e-06	0.015515	0.65163	-0.00179766
cg02246055	chr16	72821353	ZFHX3	0.00354548	0.943126	-2.21716	0.00182122	0.626057	-0.00847327	1.98262e-06	0.0157359	0.682711	-0.00723124
cg26106417	chr4	3425381	RGS12	2.06737e-07	0.0355948	6.77817	3.4295e-07	0.0131216	0.0129912	2.01069e-06	0.0157359	0.692379	0.0111772
cg00788025	chr1	212458138	PPP2R5A	8.90318e-06	0.341706	3.25562	2.06644e-06	0.206527	0.0153404	2.09934e-06	0.0160307	0.722903	0.0124996
cg20999912	chr4	962749	DGKQ	0.0240094	0.943126	-3.8798	4.43547e-05	0.0444734	-0.00453296	2.14148e-06	0.0160307	0.737414	-0.00462506
cg04499648	chr11	17740887	MYOD1	0.00801884	0.943126	-2.93587	5.22681e-05	0.214267	-0.00629532	2.38916e-06	0.0168954	0.822703	-0.00656632
cg15866039	chr3	157211395	VEPH1	0.0100161	0.943126	-3.1296	0.000943547	0.596364	0.00430928	2.40418e-06	0.0168954	0.827874	0.0038334
cg17067226	chr10	43908679		0.0101006	0.943126	-3.13689	0.00130893	0.538931	0.00783969	2.37543e-06	0.0168954	0.817975	0.00656891
cg02785870	chr1	153931149	CRTC2	0.00362343	0.943126	-2.23645	0.000237545	0.215248	0.00456242	2.77995e-06	0.0177938	0.957269	0.00462043
cg08994336	chr5	1279526	TERT	0.00617257	0.943126	-2.70668	1.82847e-05	0.141862	0.00485395	2.86958e-06	0.0177938	0.988133	0.0046932
cg15681462	chr12	111807000	FAM109A	0.00564918	0.943126	-2.62879	0.000770571	0.206527	-0.00847122	2.89373e-06	0.0177938	0.996452	-0.00665148
cg17507360	chr4	1003834		0.000148839	0.733186	0.65095	0.000104272	0.268991	-0.00157334	2.82827e-06	0.0177938	0.973908	-0.00168354
cg19364879	chr6	8086774	SCARNA27	0.00194526	0.943126	-1.68208	4.73813e-05	0.715946	-0.00153482	2.88625e-06	0.0177938	0.993874	-0.00148704
cg19939555	chr16	24744825	TNRC6A	0.0259196	0.943126	-3.94447	5.33204e-05	0.350435	-0.00145846	2.88096e-06	0.0177938	0.992054	-0.00135038
cg26420566	chr19	55880286	IL11	0.0426357	0.943126	-4.35988	0.00346348	0.516696	0.00242373	2.77367e-06	0.0177938	0.955108	0.00237537
cg23570378	chr19	44598564	ZNF224	0.00890372	0.943126	-3.02718	2.7025e-05	0.0855128	-0.00188219	3.12331e-06	0.0186998	1	-0.00185729
cg26649251	chr22	42915653	RRP7A	0.000919123	0.863311	-1.00769	6.70856e-06	0.178064	-0.00203297	3.14968e-06	0.0186998	1	-0.00200657
cg15709401	chr20	18774737	HSPC072	0.226335	0.943126	-5.6509	6.18288e-05	0.228931	-0.00289793	3.29965e-06	0.0189715	1	-0.00292245
cg24300347	chr18	33164905		0.000214021	0.76931	0.318091	0.000112341	0.268991	0.00403895	3.30563e-06	0.0189715	1	0.00328838
cg15393234	chr4	146019494	ABCE1	0.000230277	0.76931	0.251103	1.02235e-05	0.102881	-0.0021289	3.43275e-06	0.0193781	1	-0.00193025
cg13175786	chr1	3159615	PRDM16	0.00041365	0.824193	-0.283477	0.00145241	0.602935	-0.0141431	3.56189e-06	0.0197827	1	-0.0149372
cg12824106	chr5	55008239	SLC38A9	0.00519012	0.943126	-2.55416	6.80236e-05	0.229645	-0.00103908	3.66138e-06	0.0200125	1	-0.000979077
cg03189210	chr6	33245474	B3GALT4	0.00251902	0.943126	-1.91307	0.000279617	0.3732	-0.00833569	3.80545e-06	0.020475	1	-0.00638435
cg25872852	chr11	811669	RPLP2	0.00121374	0.898817	-1.2585	0.00085753	0.531863	-0.00340826	3.94162e-06	0.0208814	1	-0.00344012
cg22805796	chr17	79829393	ARHGDIA	0.00557204	0.943126	-2.61669	2.83139e-05	0.178064	-0.00241299	4.01978e-06	0.0209728	1	-0.00244646
cg18633197	chr10	135387962		0.00688858	0.943126	-2.80296	0.000450157	0.440371	-0.00899773	4.11912e-06	0.0211703	1	-0.00755997
cg11845050	chr22	21871914	PI4KAP2	0.000210589	0.76931	0.332888	4.37727e-05	0.206527	-0.00184244	4.24932e-06	0.0215183	1	-0.00181187
cg21536328	chr1	23522665	HTR1D	0.000400637	0.824193	-0.254371	0.000166751	0.308973	0.0038099	4.50331e-06	0.0222302	1	0.00332971
ch.2.1123873R	chr2	47137679	MCFD2	0.00126218	0.907297	-1.29373	4.50272e-05	0.206527	-0.00404193	4.51902e-06	0.0222302	1	-0.00352987
cg21818333	chr3	130745442	NEK11	0.00122974	0.904826	-1.27029	1.1137e-05	0.106528	-0.00191401	4.61251e-06	0.0223706	1	-0.00178503
cg00140813	chr16	28857836	TUFM	0.0503583	0.943126	-4.49663	0.000210988	0.331751	-0.00313833	4.69584e-06	0.0224186	1	-0.00360322
cg03021505	chr10	65479109		0.00404638	0.943126	-2.33428	0.00381482	0.726449	-0.00790022	4.75264e-06	0.0224186	1	-0.00597206
cg06783814	chr4	47034753	GABRB1	0.139057	0.943126	-5.29733	0.00110809	0.570414	-0.00531536	4.92499e-06	0.0229177	1	-0.00578314
cg27656786	chr6	142677346	GPR126	1.87987e-05	0.497947	2.56101	7.11176e-06	0.0855128	-0.0127887	5.03203e-06	0.0231036	1	-0.0109366
cg05306943	chr4	152640093	PET112L	0.0031559	0.943126	-2.11379	8.14358e-05	0.24966	0.00375527	5.32921e-06	0.0240392	1	0.00338677
cg12693595	chr12	57504318	STAT6	0.00131431	0.911253	-1.33016	0.000405095	0.428668	-0.0021528	5.37543e-06	0.0240392	1	-0.00224137
cg13363138	chr2	102004089	CREG2	0.00124511	0.907297	-1.28147	3.6998e-05	0.190109	-0.00195553	5.58788e-06	0.0246689	1	-0.00185526
cg05892673	chr17	43335632	C17orf46	0.000413853	0.824193	-0.283925	0.000167387	0.308973	0.00549388	5.76501e-06	0.0251287	1	0.00474919
cg18542599	chr15	92396808	SLCO3A1	0.0575108	0.943126	-4.6048	0.000523657	0.470363	-0.00364139	6.01336e-06	0.0258836	1	-0.00378708
cg27298830	chr3	31977309	OSBPL10	0.0669681	0.943126	-4.72772	0.00940548	0.809504	0.00305066	6.10314e-06	0.0259457	1	0.00300393
cg00937932	chr10	35464629	CREM	0.0249851	0.943126	-3.91347	0.00206782	0.641633	0.00533824	6.25205e-06	0.0262546	1	0.00549251
cg03392673	chr1	161993916	OLFML2B	0.000298949	0.809603	0.012596	3.30111e-06	0.059828	0.0103674	6.74441e-06	0.0269242	1	0.00910294
cg06394478	chr6	90348509	LYRM2	0.0425349	0.943126	-4.35793	8.55444e-05	0.206527	-0.00160536	6.57843e-06	0.0269242	1	-0.00160246
cg09092052	chr7	44530239	NUDCD3	6.50812e-05	0.658108	1.41201	0.000120148	0.250947	-0.00544249	6.59534e-06	0.0269242	1	-0.00610972
cg18760360	chr15	45571596		0.00102576	0.873349	-1.1068	0.00313384	0.272352	-0.00759303	6.75748e-06	0.0269242	1	-0.00606373
cg25134683	chr15	60953215	RORA	0.00115576	0.892876	-1.21439	4.60722e-05	0.705989	-0.00502577	6.80244e-06	0.0269242	1	-0.00487861
cg14328477	chr9	71934644		0.00108029	0.880491	-1.15353	0.000197219	0.323807	0.00599229	6.88706e-06	0.0269494	1	0.00553411
cg00235126	chr1	43824609	CDC20	0.00833286	0.943126	-2.9694	0.00131484	0.250947	0.00499525	7.01184e-06	0.0270241	1	0.00431155
cg09269090	chr2	175351649	GPR155	0.0211148	0.943126	-3.77085	0.0161467	0.206527	-0.00907068	7.37703e-06	0.0270241	1	-0.0105645
cg09845187	chr11	126081799	RPUSD4	0.0119586	0.943126	-3.28324	5.15469e-05	0.213856	-0.00132276	7.14403e-06	0.0270241	1	-0.00131023
cg19759282	chr5	171482761	STK10	0.00870978	0.943126	-3.00798	4.24606e-05	0.229645	-0.00150905	7.35094e-06	0.0270241	1	-0.00153509
cg23995744	chr13	35524384	NBEA	0.0316614	0.943126	-4.11258	9.32342e-05	0.862733	-0.00241554	7.08078e-06	0.0270241	1	-0.00242067
cg26670985	chr20	54917719		0.00111657	0.881653	-1.1833	6.51136e-05	0.597219	0.00420612	7.24944e-06	0.0270241	1	0.0039303
cg03448816	chr1	28052370	FAM76A	0.0165445	0.943126	-3.56269	7.72031e-05	0.243896	-0.00311255	7.74325e-06	0.0280157	1	-0.00301344
cg18194738	chr4	3425962	RGS12	5.16086e-05	0.619841	1.62607	1.91181e-05	0.141862	0.00613171	7.81044e-06	0.0280157	1	0.00600949
cg15619125	chr9	139747228	MAMDC4	0.000302439	0.809603	0.00200203	0.000111927	0.268991	0.00558077	8.07539e-06	0.0286675	1	0.00440768
cg20401181	chr1	101361718	SLC30A7	0.000230836	0.76931	0.248886	9.83859e-06	0.102664	-0.00167453	8.18255e-06	0.0287515	1	-0.00155027
cg00578437	chr1	144932476	PDE4DIP	0.00673244	0.943126	-2.78286	0.000237708	0.309817	0.00479783	8.74978e-06	0.0298144	1	0.00420834
cg00688125	chr2	27664399	KRTCAP3	0.00265367	0.943126	-1.9595	0.000503166	0.459587	0.00607237	8.83139e-06	0.0298144	1	0.0058256
cg13911480	chr4	48785918		0.139464	0.943126	-5.29952	0.115221	0.976932	0.00386122	8.71838e-06	0.0298144	1	0.00497536
cg20787153	chr22	22217249	MAPK1	0.00619806	0.943126	-2.7103	0.000174757	0.350435	-0.00123253	8.76537e-06	0.0298144	1	-0.00123874
cg06496454	chr7	4807062	FOXK1	0.000541896	0.824193	-0.529056	0.000151802	0.295067	-0.00588199	9.08543e-06	0.0302194	1	-0.00515337
cg15392858	chr7	27780728	TAX1BP1	0.00526928	0.943126	-2.5675	0.00220034	0.649257	-0.000617663	9.1459e-06	0.0302194	1	-0.000701835
cg25590527	chr22	24979254	GGT1	0.0391616	0.943126	-4.28961	0.0333044	0.922041	-0.00336145	9.21463e-06	0.0302194	1	-0.00416256
cg08357827	chr4	3534149	LRPAP1	0.000154172	0.733186	0.618652	4.54626e-05	0.206527	0.000836904	9.39e-06	0.030504	1	0.00088316
cg22127491	chr4	140217063	NDUFC1	0.720867	0.976665	-6.30292	0.000152525	0.295067	-0.00226163	9.72763e-06	0.0313055	1	-0.00211395
cg05706173	chr1	2104310	PRKCZ	0.00478442	0.943126	-2.48238	0.00745812	0.782773	-0.00263974	1.00603e-05	0.0320764	1	-0.00312605
cg04565661	chr3	122747440	SEMA5B	0.000495449	0.824193	-0.447633	2.92361e-05	0.178064	-0.00106789	1.02347e-05	0.0323329	1	-0.00104354
cg27056559	chr10	131348484	MGMT	0.000132552	0.72451	0.757332	7.16155e-05	0.237122	0.00922219	1.04302e-05	0.0326511	1	0.00808789
cg04281464	chr14	70014873		0.0623557	0.943126	-4.67026	0.000204649	0.326468	-0.00116096	1.08423e-05	0.0336355	1	-0.00110909
cg07247190	chr10	102979058		0.00314791	0.943126	-2.11154	0.00171273	0.623297	-0.00278559	1.09458e-05	0.0336531	1	-0.00280309
cg17755564	chr1	25393754		0.00268035	0.943126	-1.96842	0.00317071	0.771461	-0.00541487	1.14311e-05	0.0345289	1	-0.00460329
cg20774676	chr17	4694156		0.00327565	0.943126	-2.14689	0.00627607	0.705989	-0.00844166	1.13384e-05	0.0345289	1	-0.00542938
cg07726904	chr16	51174177	SALL1	0.0223561	0.943126	-3.81936	0.00634837	0.771629	-0.017986	1.19789e-05	0.0353782	1	-0.0258059
cg11476891	chr8	124252970	C8orf76	0.000420167	0.824193	-0.297708	0.000112048	0.268991	-0.000606333	1.20205e-05	0.0353782	1	-0.00060533
cg22744131	chr20	33133832	MAP1LC3A	0.000351104	0.824193	-0.134115	0.000146773	0.295067	0.00685196	1.20101e-05	0.0353782	1	0.00604204
cg13258606	chr11	110300632	FDX1	0.000148313	0.733186	0.654198	0.000378632	0.416389	-0.000742662	1.21562e-05	0.0354742	1	-0.000813282
cg20011833	chr6	90348585	LYRM2	0.0634731	0.943126	-4.68458	8.19416e-05	0.24966	-0.00247992	1.31696e-05	0.0381087	1	-0.00219541
cg08381013	chr8	1862572	ARHGEF10	0.000220813	0.76931	0.289499	0.000177676	0.31057	-0.0235297	1.34157e-05	0.0384971	1	-0.020409
cg07094298	chr4	2748026	TNIP2	0.00709581	0.943126	-2.82892	8.72064e-05	0.250947	-0.00375186	1.38269e-05	0.0393494	1	-0.00360331
cg02993699	chr1	15481367	TMEM51	4.04924e-05	0.619841	1.85022	1.40646e-05	0.198185	0.0233104	1.4445e-05	0.0404399	1	0.019738
cg10758286	chr4	3415135	RGS12	0.00802598	0.943126	-2.93665	3.9712e-05	0.117872	-0.00344585	1.44029e-05	0.0404399	1	-0.0032377
cg00584602	chr1	193028490	TROVE2	0.0299357	0.943126	-4.06563	0.0024997	0.430538	0.0046975	1.66607e-05	0.0418779	1	0.00425254
cg00673189	chr1	110009509	SYPL2	0.0112973	0.943126	-3.23401	0.00272978	0.307277	-0.00136877	1.62975e-05	0.0418779	1	-0.00144066
cg00866667	chr6	53412916		0.000359692	0.824193	-0.156146	0.000742034	0.495027	-0.000845294	1.68478e-05	0.0418779	1	-0.000840825
cg01145600	chr7	2354395	SNX8	0.115719	0.943126	-5.1578	0.000648171	0.584445	-0.00177038	1.51166e-05	0.0418779	1	-0.00170944
cg02539530	chr14	101291571	MEG3	6.26634e-05	0.658108	1.44693	9.32814e-05	0.0445521	0.00340605	1.62486e-05	0.0418779	1	0.00256642
cg03521600	chr15	85197654	WDR73	0.00790592	0.943126	-2.92348	0.000302382	0.178064	-0.00124073	1.52813e-05	0.0418779	1	-0.00131284
cg04785391	chr1	109581807	WDR47	0.0259588	0.943126	-3.94574	0.00416728	0.677591	0.0044111	1.53834e-05	0.0418779	1	0.00431886
cg05677467	chr1	165040606		0.000108516	0.687047	0.941186	2.90042e-05	0.733437	-0.000477086	1.65148e-05	0.0418779	1	-0.000480353
cg05931087	chr3	160156820	TRIM59	0.0972152	0.943126	-5.02297	0.000418851	0.958225	-0.00206467	1.71477e-05	0.0418779	1	-0.00226535
cg09937366	chr6	170622699	FAM120B	0.000150319	0.733186	0.641874	3.17783e-05	0.238715	-0.000959419	1.57465e-05	0.0418779	1	-0.000891535
cg10943497	chr8	121457500	MTBP	5.1012e-06	0.299084	3.77452	2.3089e-06	0.388525	0.0236583	1.59174e-05	0.0418779	1	0.0182996
cg13673164	chr10	134507596	INPP5A	0.0646294	0.943126	-4.69913	0.000160622	0.250947	-0.00128965	1.57413e-05	0.0418779	1	-0.00123818
cg17851134	chr13	25504027	LOC646405	0.00278247	0.943126	-2.00173	7.28498e-05	0.946944	0.00569147	1.70802e-05	0.0418779	1	0.00526398
cg21030419	chr14	103410594	CDC42BPB	0.00643348	0.943126	-2.74302	0.00119841	0.250947	-0.0071416	1.62969e-05	0.0418779	1	-0.00685259
cg21164005	chr16	81130375	GCSH	0.00356269	0.943126	-2.22146	8.76537e-05	0.688663	0.00610462	1.66737e-05	0.0418779	1	0.00628375
cg22331840	chr19	40031046	EID2	0.133193	0.943126	-5.26486	0.0570105	0.509983	0.00543098	1.70847e-05	0.0418779	1	0.00652589
cg25113081	chr19	49403382	TULP2	0.0766574	0.943126	-4.83575	0.066995	0.178064	0.0064105	1.63175e-05	0.0418779	1	0.0082701
cg25639848	chr20	33261580	PIGU	0.0219027	0.943126	-3.80197	0.0109107	0.825938	0.00513415	1.64216e-05	0.0418779	1	0.00443535
cg01040779	chr6	117996435	NUS1	0.0058467	0.943126	-2.65902	0.000838062	0.272352	0.00649706	1.75585e-05	0.0420067	1	0.00621936
cg11354594	chr4	187629339	FAT1	4.20533e-05	0.619841	1.81525	9.0205e-05	0.528418	-0.00089496	1.74122e-05	0.0420067	1	-0.000844014
cg18271269	chr4	184826704	STOX2	0.0364996	0.943126	-4.23118	0.00012108	0.250947	-0.00149057	1.75664e-05	0.0420067	1	-0.00151725
cg22273955	chr7	6727116		0.0154002	0.943126	-3.50121	7.52739e-05	0.241016	0.0030066	1.79105e-05	0.0425341	1	0.00244778
cg01792686	chr1	21059324	SH2D5	0.0151903	0.943126	-3.48943	0.0227597	0.311824	-0.00159998	1.86643e-05	0.042566	1	-0.00200952
cg04473634	chr3	128118254	EEFSEC	0.0709155	0.943126	-4.77363	9.51851e-05	0.889054	-0.00247637	1.89354e-05	0.042566	1	-0.00246774
cg10851779	chr17	42201397	HDAC5	0.0166597	0.943126	-3.56864	0.00016454	0.11248	-0.00104967	1.80653e-05	0.042566	1	-0.00106711
cg11908124	chr21	38640028	DSCR3	0.000500959	0.824193	-0.457687	0.00018715	0.308973	0.00399101	1.89604e-05	0.042566	1	0.00350546
cg14872036	chr3	123049031	ADCY5	0.0140255	0.943126	-3.42082	0.0155845	0.862733	0.00792629	1.86294e-05	0.042566	1	0.00585978
cg15771477	chr3	9820588		0.0053624	0.943126	-2.58293	0.000272253	0.369094	0.00521068	1.89039e-05	0.042566	1	0.00463364
cg20567404	chr4	3426150	RGS12	0.042916	0.943126	-4.36529	0.000180317	0.225037	-0.00313276	1.89105e-05	0.042566	1	-0.00329368
cg21601032	chr6	144605763		0.00024975	0.777631	0.176868	5.947e-05	0.252129	0.00909499	1.90365e-05	0.042566	1	0.00906342
cg21919448	chr6	35756942		1.02199e-05	0.341706	3.12728	1.21616e-05	0.312052	-0.00059162	1.87391e-05	0.042566	1	-0.000506723
cg05857979	chr16	1031653	SOX8	0.00012023	0.708706	0.846965	0.00119482	0.584287	0.000927964	1.95968e-05	0.0435362	1	0.000924226
cg08688335	chr8	144635260	GSDMD	6.22393e-05	0.658108	1.4532	3.75418e-05	0.190109	-0.00362035	1.97559e-05	0.0436083	1	-0.00318863
cg04011461	chr16	89638389		0.000853025	0.863311	-0.940234	0.000449326	0.440371	0.0125816	2.01149e-05	0.0441179	1	0.0120423
cg17382663	chr12	132606607	EP400NL	0.041302	0.943126	-4.33364	0.0424186	0.933512	-0.00402642	2.0592e-05	0.0448785	1	-0.00436787
cg17211223	chr3	52156741	WDR51A	0.000432197	0.824193	-0.323403	0.000308845	0.388565	0.00345417	2.09554e-05	0.0453833	1	0.00307018
cg23451076	chr3	9811863	CAMK1	0.00440893	0.943126	-2.41019	0.000163689	0.308973	-0.00543822	2.16371e-05	0.0465668	1	-0.00512319
cg04817034	chr1	2189027	SKI	0.000451435	0.824193	-0.363032	0.000118094	0.272352	0.00664829	2.26319e-05	0.047899	1	0.00631524
cg08730743	chr11	77920577	USP35	0.000161137	0.733186	0.578125	0.000122143	0.272352	0.00667125	2.26734e-05	0.047899	1	0.0054022
cg09214551	chr17	43139717	NMT1	0.0433419	0.943126	-4.37343	0.0225661	0.888967	0.00752928	2.25449e-05	0.047899	1	0.00634128
cg11911951	chr3	138763910	PRR23C	0.0209433	0.943126	-3.76392	0.00987954	0.615076	-0.00619827	2.4001e-05	0.0500891	1	-0.00569137
cg26434197	chr16	1430216	UNKL	0.0013534	0.918819	-1.35652	0.00155455	0.814423	-0.00763254	2.39338e-05	0.0500891	1	-0.00892123
cg04399450	chr3	48690529	CELSR3	0.00903349	0.943126	-3.03978	0.00940005	0.809504	0.00444135	2.47727e-05	0.0501789	1	0.00487136
cg06149302	chr4	154125374	TRIM2	0.000302612	0.809603	0.0014784	6.36617e-05	0.916765	0.0124914	2.47219e-05	0.0501789	1	0.0115201
cg17750114	chr11	134147143	GLB1L3	0.000551357	0.824193	-0.544774	0.00127708	0.229645	-0.00466305	2.44117e-05	0.0501789	1	-0.00440201
cg17943647	chr15	42193477	EHD4	0.0676207	0.943126	-4.73551	0.0314651	0.594786	0.00541673	2.46699e-05	0.0501789	1	0.00466251
cg24138419	chr18	44634946	HDHD2	0.00905704	0.943126	-3.04205	0.00813388	0.791414	0.00213703	2.45495e-05	0.0501789	1	0.00236398
cg03582286	chr4	71571171	RUFY3	0.00906852	0.943126	-3.04315	0.00015108	0.295067	-0.0054596	2.59701e-05	0.0511014	1	-0.00525105
cg14206979	chr20	1246715	SNPH	0.0106589	0.943126	-3.18359	8.26524e-05	0.496031	-0.00243718	2.59062e-05	0.0511014	1	-0.00231008
cg15845792	chr4	153859106		0.0134801	0.943126	-3.38665	0.000206614	0.24966	-0.00268055	2.59209e-05	0.0511014	1	-0.00269434
cg20074395	chr6	28175446		0.0275566	0.943126	-3.99606	0.000682794	0.326468	-0.00279524	2.58261e-05	0.0511014	1	-0.00278598
cg26976078	chr16	22170596		0.00599899	0.943126	-2.68162	0.000652317	0.495027	0.00565136	2.58317e-05	0.0511014	1	0.00539911
cg05523455	chr9	136243219	C9orf96	0.00140038	0.930926	-1.38721	7.55915e-05	0.241016	-0.00225229	2.62513e-05	0.0513613	1	-0.00201053
cg02216879	chr20	25368906	ABHD12	0.0372137	0.943126	-4.24728	0.000403364	0.428668	0.0049268	2.74437e-05	0.0533908	1	0.00459252
cg18948380	chr4	113558680	LARP7	0.00860645	0.943126	-2.99758	0.000218721	0.333122	-0.00296627	2.77686e-05	0.0537194	1	-0.00270159
cg16949623	chr4	187627795	FAT1	0.0120415	0.943126	-3.28922	0.00298513	0.703179	0.00407197	2.79557e-05	0.0537793	1	0.00373442
cg08874747	chr4	187645280	FAT1	0.000297725	0.809603	0.0163417	5.05361e-05	0.212219	-0.000876284	2.81933e-05	0.053935	1	-0.000860968
cg00243272	chr22	50720468	PLXNB2	0.000232398	0.76931	0.242714	0.000175446	0.309817	0.0114454	2.85851e-05	0.0543824	1	0.011123
cg16996242	chr1	35754118	ZMYM4	0.06842	0.943126	-4.74493	0.0453976	0.936796	0.00564909	2.95131e-05	0.0555343	1	0.00501304
cg22810403	chr1	36790444	FAM176B	0.00236026	0.943126	-1.85497	0.00149813	0.609791	0.00680208	2.94946e-05	0.0555343	1	0.00539832
cg09251771	chr6	10695336	C6orf52	0.0102175	0.943126	-3.14689	0.00043117	0.434851	-0.00537762	3.02145e-05	0.0559371	1	-0.00521351
cg24039732	chr4	3375917	RGS12	8.44071e-05	0.658108	1.17238	3.31149e-05	0.178064	0.0112259	3.01221e-05	0.0559371	1	0.00958528
ch.8.975024F	chr8	41396493	GINS4	0.000775326	0.863311	-0.853838	0.000109475	0.268991	-0.00637211	3.00488e-05	0.0559371	1	-0.00563037
cg10388442	chr6	5260950	LYRM4	0.00273527	0.943126	-1.98649	0.000169874	0.309307	-0.00104282	3.06227e-05	0.0563897	1	-0.00108572
cg18182844	chr3	52828292	ITIH3	0.0029489	0.943126	-2.05345	0.00406519	0.733437	0.00722902	3.19281e-05	0.0584806	1	0.00789917
cg03999130	chr15	45571217		0.000543765	0.824193	-0.532183	0.000314229	0.393469	-0.0079194	3.22024e-05	0.0586711	1	-0.00869269
cg02223801	chr7	157366933	PTPRN2	0.00515583	0.943126	-2.54832	0.00384798	0.726449	-0.0186326	3.24675e-05	0.0588427	1	-0.0206829
cg13033070	chr5	3188312		0.0103562	0.943126	-3.15859	0.00175226	0.623297	0.0216311	3.27571e-05	0.0590568	1	0.0192008
cg19157724	chr2	98337094	ZAP70	0.00107329	0.880491	-1.14766	0.000623026	0.494048	-0.00258552	3.40223e-05	0.0610183	1	-0.00279975
cg16224902	chr12	48513167	PFKM	0.000168207	0.733186	0.538749	6.69273e-05	0.229645	-0.00224235	3.43462e-05	0.06128	1	-0.00216353
cg01426105	chr4	1742463	TACC3	0.00936455	0.943126	-3.07111	0.000409212	0.763008	0.008256	3.53144e-05	0.0614163	1	0.00795498
cg02527252	chr4	3377595	RGS12	0.000601071	0.831236	-0.62314	0.000526591	0.206527	0.00373969	3.49234e-05	0.0614163	1	0.00312187
cg08947915	chr8	8178889	PRAGMIN	0.020301	0.943126	-3.73743	0.00571342	0.470363	-0.00472182	3.52697e-05	0.0614163	1	-0.00539725
cg10459202	chr16	79807631		4.49304e-05	0.619841	1.75409	4.43873e-05	0.428668	0.0125681	3.52557e-05	0.0614163	1	0.0112331
cg10741283	chr19	45844417	KLC3	0.00391877	0.943126	-2.30591	0.000883378	0.531863	-0.00287451	3.49129e-05	0.0614163	1	-0.00278934
cg15989420	chr12	98987143	SLC25A3	0.0169603	0.943126	-3.58395	5.6658e-05	0.219214	-0.00195237	3.56475e-05	0.0616841	1	-0.00181508
cg08724254	chr10	72201741	NODAL	0.00867867	0.943126	-3.00486	0.0016465	0.618905	-0.0107363	3.5912e-05	0.0618311	1	-0.00867169

## Sheet: Excel File Table S2
Excel File Table S2. Results from the top 200 loci with a demonstrated association between placental arsenic and DNA methylation with the results for the relationship with urinary and maternal toenail arsenic levels.
	Relationship Between Placenta Methylation and Placenta Arsenic					Relationship Between Placenta Methylation and Toenail Arsenic					Relationship Between Placenta Methylation and Total Urinary Arsenic
Loci	Effect Estimate	p-value	FDR q	Bonferroni p		Effect Estimate	p-value	FDR q	Bonferroni p		Effect Estimate	p-value	FDR q	Bonferroni p
cg01953134	-0.0018268	5.01787e-13	1.72789e-07	1.72789e-07		2.22388e-05	0.95773	0.996442	1		0.000889249	0.00363459	0.875185	1
cg08640609	-0.00119285	5.08332e-12	5.97974e-07	1.75043e-06		6.56854e-05	0.811445	0.98229	1		0.000446843	0.0398229	0.957252	1
cg27642643	-0.00323263	5.20962e-12	5.97974e-07	1.79392e-06		0.00036084	0.632046	0.957149	1		0.00167603	0.00529244	0.875185	1
cg11240327	-0.00423269	9.19592e-12	7.91649e-07	3.1666e-06		-0.000194281	0.848339	0.986583	1		0.00169268	0.0228233	0.929298	1
cg10392378	-0.00255942	1.91283e-11	1.31736e-06	6.58679e-06		0.000160766	0.785934	0.979171	1		0.000886003	0.0614804	0.969292	1
cg21621759	-0.00353646	1.38296e-10	7.93702e-06	4.76221e-05		2.86946e-05	0.97351	0.997666	1		0.00155532	0.0104995	0.889956	1
cg03200341	-0.00231423	1.80265e-10	8.8677e-06	6.20739e-05		0.000341191	0.546505	0.944057	1		0.000915753	0.0461623	0.962893	1
cg21264329	-0.00218753	3.8974e-10	1.67758e-05	0.000134206		0.000419879	0.450713	0.923831	1		0.00138876	0.000820576	0.771163	1
cg04843946	-0.00607004	4.51677e-09	0.000172816	0.00155534		0.00026805	0.863678	0.987999	1		0.00209051	0.0892457	0.975164	1
cg02725437	-0.00252576	8.23454e-09	0.000283555	0.00283555		0.000319362	0.601335	0.952673	1		0.00131444	0.00790515	0.886189	1
cg25719236	-0.00242589	1.78821e-08	0.000559787	0.00615766		0.000492958	0.454178	0.924671	1		0.00139567	0.00659362	0.878768	1
cg01777586	-0.00847859	1.21622e-07	0.00349003	0.0418803		0.000312396	0.870796	0.988531	1		-0.00183872	0.330664	0.996389	1
cg25430506	-0.00384813	1.3897e-07	0.00368109	0.0478541		0.000351757	0.749387	0.974089	1		0.00190693	0.0285627	0.944869	1
cg04495299	0.00491159	1.63712e-07	0.00384262	0.0563737		-0.000941366	0.413159	0.91462	1		-0.000142509	0.867241	0.998335	1
cg18881776	-0.00276522	1.67387e-07	0.00384262	0.0576393		0.000513152	0.45649	0.925118	1		-0.000585722	0.0701718	0.972961	1
cg22785750	-0.00214859	1.97644e-07	0.00425365	0.0680584		0.000324412	0.547107	0.944205	1		1.8612e-05	0.92116	0.999577	1
cg24337359	0.00483608	2.24326e-07	0.0045439	0.0772464		0.000614309	0.620182	0.955542	1		-0.000701536	0.525937	0.997884	1
cg00154968	-0.0022841	2.78795e-07	0.00480012	0.0960025		0.00035339	0.542795	0.943283	1		3.74835e-05	0.791076	0.997884	1
cg09912079	0.00906241	2.77912e-07	0.00480012	0.0956984		-8.97195e-05	0.968249	0.997204	1		-0.000844592	0.647973	0.997884	1
cg12849807	-0.00250008	2.71157e-07	0.00480012	0.0933724		0.000422843	0.540066	0.942986	1		0.00139669	0.0110567	0.889956	1
cg06823512	-0.00207061	3.45606e-07	0.00566708	0.119009		0.000738269	0.164569	0.820503	1		0.000213042	0.55224	0.997884	1
cg03257923	-0.00412624	4.19488e-07	0.0065659	0.14445		0.000904367	0.396855	0.910369	1		8.41603e-05	0.809281	0.997884	1
cg13379871	-0.0023995	5.40167e-07	0.00808719	0.186005		0.000165873	0.793682	0.980213	1		-0.000401951	0.12526	0.979438	1
cg08804807	-0.00615246	6.292e-07	0.00902766	0.216664		0.0013838	0.380204	0.906003	1		1.37838e-05	0.970723	0.999577	1
cg15622783	-0.00143956	6.71533e-07	0.00924965	0.231241		0.000390633	0.300395	0.881478	1		0.000193518	0.123976	0.978989	1
cg14853515	-0.00246533	8.08651e-07	0.0107099	0.278457		0.00101115	0.20939	0.845859	1		0.000873702	0.139293	0.982713	1
cg04006042	-0.00140711	9.308e-07	0.0118711	0.320519		-0.000462542	0.250423	0.863237	1		0.000402173	0.238478	0.992846	1
cg03812977	-0.00299377	1.02744e-06	0.0123134	0.353798		0.000342031	0.697938	0.966388	1		0.00223502	0.000986549	0.777856	1
cg22502715	-0.00228848	1.06602e-06	0.0123134	0.367082		-6.46283e-05	0.914947	0.99296	1		-6.3249e-05	0.901933	0.99913	1
cg22659273	0.00412898	1.07276e-06	0.0123134	0.369402		-0.000382113	0.731907	0.971537	1		0.00134363	0.0214775	0.924393	1
cg11939075	-0.00183201	1.13366e-06	0.0123842	0.390375		-0.000118417	0.819564	0.983457	1		-0.000129583	0.762778	0.997884	1
cg13694867	0.00210784	1.18682e-06	0.0123842	0.40868		0.000664784	0.163105	0.819557	1		-0.000424961	0.45114	0.997204	1
cg19541147	-0.00357195	1.15446e-06	0.0123842	0.397537		0.000389645	0.692568	0.965561	1		0.000190347	0.579942	0.997884	1
cg13601161	-0.00316735	1.34473e-06	0.0132302	0.463055		0.000818638	0.347161	0.897078	1		0.000395175	0.0822879	0.974684	1
cg19509891	-0.00374985	1.34212e-06	0.0132302	0.462158		0.0013759	0.159822	0.816543	1		-0.00026562	0.565162	0.997884	1
cg00355802	-0.000804106	1.44133e-06	0.0134307	0.496318		-0.000116845	0.592	0.951378	1		0.000116162	0.505089	0.997884	1
cg05300158	-0.000438681	1.44312e-06	0.0134307	0.496936		-8.47023e-05	0.463149	0.926324	1		-3.36721e-05	0.626202	0.997884	1
cg01085866	0.01134	1.67695e-06	0.0148065	0.577455		-0.00338264	0.229122	0.855064	1		-0.0020112	0.404566	0.997204	1
cg13156014	-0.00840666	1.66854e-06	0.0148065	0.574558		-0.00141196	0.520644	0.938926	1		-0.000890393	0.62063	0.997884	1
cg15619643	0.0040799	1.72503e-06	0.0148503	0.594012		-0.000576786	0.576109	0.949268	1		0.000668254	0.264523	0.993067	1
cg21988233	-0.00372155	1.83057e-06	0.0153744	0.630352		0.000948541	0.348773	0.897284	1		-0.000309989	0.344502	0.996417	1
cg00912467	-0.00179766	1.89236e-06	0.015515	0.65163		0.000352784	0.454449	0.924671	1		-2.31736e-05	0.880785	0.998714	1
cg02246055	-0.00723124	1.98262e-06	0.0157359	0.682711		-0.00352828	0.0824131	0.747098	1		-0.000646917	0.713538	0.997884	1
cg26106417	0.0111772	2.01069e-06	0.0157359	0.692379		-0.0006626	0.809217	0.981999	1		-0.00022734	0.922966	0.999577	1
cg00788025	0.0124996	2.09934e-06	0.0160307	0.722903		0.00360482	0.266229	0.868664	1		0.00279635	0.313952	0.995149	1
cg20999912	-0.00462506	2.14148e-06	0.0160307	0.737414		0.00144222	0.247991	0.862414	1		4.69035e-05	0.906324	0.999187	1
cg04499648	-0.00656632	2.38916e-06	0.0168954	0.822703		0.0024845	0.14835	0.808651	1		0.000702477	0.338697	0.996395	1
cg15866039	0.0038334	2.40418e-06	0.0168954	0.827874		-0.0010922	0.269647	0.869674	1		-6.15262e-05	0.929173	0.999577	1
cg17067226	0.00656891	2.37543e-06	0.0168954	0.817975		-0.000813965	0.703816	0.967189	1		-0.00588829	0.000830143	0.771163	1
cg02785870	0.00462043	2.77995e-06	0.0177938	0.957269		-3.96907e-05	0.973532	0.997666	1		0.000733465	0.257395	0.992846	1
cg08994336	0.0046932	2.86958e-06	0.0177938	0.988133		-0.00156167	0.291613	0.878123	1		-0.000858045	0.432097	0.997204	1
cg15681462	-0.00665148	2.89373e-06	0.0177938	0.996452		0.0019239	0.270644	0.87018	1		-0.000750471	0.344932	0.996429	1
cg17507360	-0.00168354	2.82827e-06	0.0177938	0.973908		0.00066649	0.150402	0.810333	1		0.00043293	0.262054	0.992846	1
cg19364879	-0.00148704	2.88625e-06	0.0177938	0.993874		0.000279835	0.489894	0.932598	1		-9.33802e-06	0.94741	0.999577	1
cg19939555	-0.00135038	2.88096e-06	0.0177938	0.992054		0.000232538	0.546652	0.944129	1		2.87395e-05	0.842312	0.997884	1
cg26420566	0.00237537	2.77367e-06	0.0177938	0.955108		0.000282099	0.663128	0.961369	1		-0.000131762	0.766866	0.997884	1
cg23570378	-0.00185729	3.12331e-06	0.0186998	1		0.000485177	0.347946	0.897231	1		0.000200179	0.177935	0.988679	1
cg26649251	-0.00200657	3.14968e-06	0.0186998	1		0.000529023	0.190427	0.836809	1		-0.000111333	0.788622	0.997884	1
cg15709401	-0.00292245	3.29965e-06	0.0189715	1		0.000550945	0.504584	0.936228	1		-0.000113708	0.606959	0.997884	1
cg24300347	0.00328838	3.30563e-06	0.0189715	1		-0.00193635	0.0245874	0.642589	1		0.000608658	0.351067	0.996429	1
cg15393234	-0.00193025	3.43275e-06	0.0193781	1		0.00107764	0.0339526	0.668225	1		0.000435342	0.0728337	0.974069	1
cg13175786	-0.0149372	3.56189e-06	0.0197827	1		-0.00921224	0.0120271	0.590463	1		-0.00390291	0.19187	0.990175	1
cg12824106	-0.000979077	3.66138e-06	0.0200125	1		0.000200031	0.467666	0.927397	1		6.08973e-05	0.547303	0.997884	1
cg03189210	-0.00638435	3.80545e-06	0.020475	1		0.00135557	0.417591	0.9161	1		-0.000507416	0.625263	0.997884	1
cg25872852	-0.00344012	3.94162e-06	0.0208814	1		-0.000813321	0.337831	0.893475	1		-0.000529239	0.49927	0.997884	1
cg22805796	-0.00244646	4.01978e-06	0.0209728	1		0.000648555	0.327718	0.890058	1		0.000147218	0.645363	0.997884	1
cg18633197	-0.00755997	4.11912e-06	0.0211703	1		0.00149392	0.463022	0.926324	1		0.00093819	0.284381	0.993786	1
cg11845050	-0.00181187	4.24932e-06	0.0215183	1		0.000674407	0.150831	0.810655	1		7.10887e-06	0.984694	0.99982	1
cg21536328	0.00332971	4.50331e-06	0.0222302	1		-0.00102059	0.192496	0.837876	1		-0.000439289	0.496064	0.997884	1
ch.2.1123873R	-0.00352987	4.51902e-06	0.0222302	1		0.00100727	0.270257	0.869968	1		0.00058189	0.30787	0.995149	1
cg21818333	-0.00178503	4.61251e-06	0.0223706	1		0.000375632	0.448022	0.923148	1		0.000151943	0.396671	0.997204	1
cg00140813	-0.00360322	4.69584e-06	0.0224186	1		0.00138315	0.150172	0.810153	1		0.000415707	0.358874	0.996521	1
cg03021505	-0.00597206	4.75264e-06	0.0224186	1		0.000468194	0.795515	0.980392	1		0.00349734	0.0259417	0.939269	1
cg06783814	-0.00578314	4.92499e-06	0.0229177	1		0.0011112	0.499087	0.934591	1		-0.000532129	0.463825	0.997204	1
cg27656786	-0.0109366	5.03203e-06	0.0231036	1		0.00207179	0.472078	0.92857	1		-0.000148225	0.953742	0.999577	1
cg05306943	0.00338677	5.32921e-06	0.0240392	1		-0.000892721	0.34617	0.896757	1		0.000432604	0.290115	0.994153	1
cg12693595	-0.00224137	5.37543e-06	0.0240392	1		7.19142e-05	0.907989	0.992217	1		0.000132678	0.805328	0.997884	1
cg13363138	-0.00185526	5.58788e-06	0.0246689	1		0.000604691	0.242748	0.860119	1		0.000514563	0.0805049	0.974684	1
cg05892673	0.00474919	5.76501e-06	0.0251287	1		-0.00183084	0.14185	0.804242	1		-0.000923369	0.332297	0.996395	1
cg18542599	-0.00378708	6.01336e-06	0.0258836	1		0.000903942	0.40085	0.911325	1		3.56108e-05	0.930875	0.999577	1
cg27298830	0.00300393	6.10314e-06	0.0259457	1		-0.000635056	0.436109	0.920388	1		0.000841289	0.155263	0.985899	1
cg00937932	0.00549251	6.25205e-06	0.0262546	1		-0.000333199	0.824948	0.984277	1		0.000145017	0.821544	0.997884	1
cg03392673	0.00910294	6.74441e-06	0.0269242	1		2.55359e-05	0.992642	0.999305	1		0.000819382	0.741724	0.997884	1
cg06394478	-0.00160246	6.57843e-06	0.0269242	1		0.000409965	0.371813	0.903799	1		1.94182e-05	0.884301	0.99877	1
cg09092052	-0.00610972	6.59534e-06	0.0269242	1		-0.000537898	0.752475	0.974513	1		0.00267279	0.0523213	0.966892	1
cg18760360	-0.00606373	6.75748e-06	0.0269242	1		0.000843578	0.599377	0.952487	1		-0.000971455	0.46267	0.997204	1
cg25134683	-0.00487861	6.80244e-06	0.0269242	1		0.000229072	0.845381	0.986359	1		0.00259751	0.00144292	0.819024	1
cg14328477	0.00553411	6.88706e-06	0.0269494	1		-0.00111029	0.407244	0.912755	1		-0.000688882	0.533167	0.997884	1
cg00235126	0.00431155	7.01184e-06	0.0270241	1		-0.00148656	0.204341	0.843667	1		-0.00103135	0.253471	0.992846	1
cg09269090	-0.0105645	7.37703e-06	0.0270241	1		-0.000552645	0.851673	0.986812	1		-0.00217332	0.450805	0.997204	1
cg09845187	-0.00131023	7.14403e-06	0.0270241	1		0.000400188	0.276796	0.87284	1		1.80561e-05	0.871786	0.998483	1
cg19759282	-0.00153509	7.35094e-06	0.0270241	1		0.000244072	0.568848	0.948176	1		-0.000155217	0.282227	0.993737	1
cg23995744	-0.00242067	7.08078e-06	0.0270241	1		0.00079048	0.249826	0.863009	1		8.09569e-05	0.681757	0.997884	1
cg26670985	0.0039303	7.24944e-06	0.0270241	1		-0.000916059	0.378161	0.905688	1		4.70666e-05	0.939306	0.999577	1
cg03448816	-0.00301344	7.74325e-06	0.0280157	1		0.000820147	0.336501	0.893216	1		0.00019581	0.497195	0.997884	1
cg18194738	0.00600949	7.81044e-06	0.0280157	1		-0.00384713	0.0212895	0.628319	1		-0.00223309	0.070053	0.972961	1
cg15619125	0.00440768	8.07539e-06	0.0286675	1		0.000112628	0.921278	0.993558	1		0.000363988	0.672102	0.997884	1
cg20401181	-0.00155027	8.18255e-06	0.0287515	1		0.000571327	0.183745	0.833893	1		0.000104299	0.564795	0.997884	1
cg00578437	0.00420834	8.74978e-06	0.0298144	1		-0.00098149	0.419365	0.916481	1		0.00049542	0.363154	0.996666	1
cg00688125	0.0058256	8.83139e-06	0.0298144	1		-0.00273057	0.0814122	0.745835	1		0.00170514	0.0567201	0.967276	1
cg13911480	0.00497536	8.71838e-06	0.0298144	1		0.00240395	0.0806069	0.744552	1		0.00148438	0.206357	0.990595	1
cg20787153	-0.00123874	8.76537e-06	0.0298144	1		0.000223389	0.525435	0.940059	1		7.91266e-05	0.623617	0.997884	1
cg06496454	-0.00515337	9.08543e-06	0.0302194	1		-0.000942529	0.52228	0.939263	1		-0.000533699	0.703179	0.997884	1
cg15392858	-0.000701835	9.1459e-06	0.0302194	1		-9.75863e-05	0.623625	0.956023	1		-0.000334431	0.0478923	0.964072	1
cg25590527	-0.00416256	9.21463e-06	0.0302194	1		0.00200458	0.104243	0.769884	1		-0.00019674	0.854123	0.997884	1
cg08357827	0.00088316	9.39e-06	0.030504	1		6.78418e-05	0.771204	0.977384	1		0.000233793	0.282181	0.993737	1
cg22127491	-0.00211395	9.72763e-06	0.0313055	1		0.000466741	0.554341	0.945719	1		0.00267537	1.24132e-05	0.360851	1
cg05706173	-0.00312605	1.00603e-05	0.0320764	1		-0.00108076	0.182219	0.832733	1		-0.00115301	0.124938	0.979328	1
cg04565661	-0.00104354	1.02347e-05	0.0323329	1		0.000249313	0.375562	0.904863	1		5.58398e-07	0.997679	0.999865	1
cg27056559	0.00808789	1.04302e-05	0.0326511	1		0.000433213	0.84612	0.986376	1		0.000469693	0.818836	0.997884	1
cg04281464	-0.00110909	1.08423e-05	0.0336355	1		0.000358265	0.280906	0.874498	1		1.34689e-05	0.916216	0.999516	1
cg07247190	-0.00280309	1.09458e-05	0.0336531	1		0.00058935	0.467463	0.927361	1		-0.000215601	0.768781	0.997884	1
cg17755564	-0.00460329	1.14311e-05	0.0345289	1		-0.000825471	0.532325	0.941359	1		0.00130326	0.265192	0.993071	1
cg20774676	-0.00542938	1.13384e-05	0.0345289	1		-0.000229767	0.873033	0.988779	1		-0.000153383	0.901363	0.999107	1
cg07726904	-0.0258059	1.19789e-05	0.0353782	1		-0.000179826	0.980137	0.998307	1		0.00321469	0.60705	0.997884	1
cg11476891	-0.00060533	1.20205e-05	0.0353782	1		0.000135051	0.444065	0.922077	1		0.000162362	0.271678	0.99314	1
cg22744131	0.00604204	1.20101e-05	0.0353782	1		-0.00199702	0.239166	0.859091	1		-0.000984577	0.515489	0.997884	1
cg13258606	-0.000813282	1.21562e-05	0.0354742	1		-1.02454e-05	0.964559	0.996835	1		5.29958e-05	0.798773	0.997884	1
cg20011833	-0.00219541	1.31696e-05	0.0381087	1		0.000534854	0.472181	0.928639	1		0.00160122	0.00631591	0.875185	1
cg08381013	-0.020409	1.34157e-05	0.0384971	1		-0.0100417	0.0608763	0.719014	1		-0.000179443	0.969283	0.999577	1
cg07094298	-0.00360331	1.38269e-05	0.0393494	1		0.0010053	0.329357	0.890628	1		-0.000604049	0.22843	0.991935	1
cg02993699	0.019738	1.4445e-05	0.0404399	1		0.00775534	0.120149	0.785697	1		0.00228322	0.616451	0.997884	1
cg10758286	-0.0032377	1.44029e-05	0.0404399	1		0.00102826	0.274684	0.872052	1		0.000162212	0.635849	0.997884	1
cg00584602	0.00425254	1.66607e-05	0.0418779	1		-0.000896998	0.46239	0.926162	1		0.000866889	0.221908	0.990818	1
cg00673189	-0.00144066	1.62975e-05	0.0418779	1		0.000697775	0.0692111	0.730344	1		0.000141864	0.687423	0.997884	1
cg00866667	-0.000840825	1.68478e-05	0.0418779	1		7.95347e-05	0.730192	0.971321	1		-7.06226e-05	0.719566	0.997884	1
cg01145600	-0.00170944	1.51166e-05	0.0418779	1		0.000588223	0.248997	0.862701	1		4.75562e-05	0.833322	0.997884	1
cg02539530	0.00256642	1.62486e-05	0.0418779	1		-0.000216106	0.772636	0.977537	1		-0.000393228	0.513858	0.997884	1
cg03521600	-0.00131284	1.52813e-05	0.0418779	1		0.000669227	0.0787669	0.742721	1		0.000128581	0.572316	0.997884	1
cg04785391	0.00431886	1.53834e-05	0.0418779	1		0.0012382	0.299695	0.881197	1		0.000534168	0.517965	0.997884	1
cg05677467	-0.000480353	1.65148e-05	0.0418779	1		0.000122746	0.315932	0.886926	1		8.41653e-05	0.339858	0.996395	1
cg05931087	-0.00226535	1.71477e-05	0.0418779	1		0.000459804	0.498532	0.9344	1		8.67283e-05	0.756756	0.997884	1
cg09937366	-0.000891535	1.57465e-05	0.0418779	1		0.000157084	0.530438	0.941021	1		9.17981e-05	0.655632	0.997884	1
cg10943497	0.0182996	1.59174e-05	0.0418779	1		-0.00269638	0.574256	0.949123	1		-0.00116108	0.794849	0.997884	1
cg13673164	-0.00123818	1.57413e-05	0.0418779	1		0.00042637	0.249655	0.863007	1		2.35606e-06	0.984285	0.999757	1
cg17851134	0.00526398	1.70802e-05	0.0418779	1		-0.00379165	0.0122521	0.591861	1		0.000792369	0.411128	0.997204	1
cg21030419	-0.00685259	1.62969e-05	0.0418779	1		-0.000579892	0.780652	0.978536	1		0.00134946	0.432794	0.997204	1
cg21164005	0.00628375	1.66737e-05	0.0418779	1		0.000119989	0.949921	0.996052	1		9.81318e-06	0.995391	0.999857	1
cg22331840	0.00652589	1.70847e-05	0.0418779	1		-0.00116884	0.555644	0.946042	1		0.000758532	0.646608	0.997884	1
cg25113081	0.0082701	1.63175e-05	0.0418779	1		-0.001901	0.38536	0.907381	1		0.00454574	0.0263351	0.939948	1
cg25639848	0.00443535	1.64216e-05	0.0418779	1		-0.00230142	0.0809556	0.74525	1		-0.000809315	0.465617	0.997204	1
cg01040779	0.00621936	1.75585e-05	0.0420067	1		0.00260798	0.138238	0.800614	1		-0.00140264	0.33424	0.996395	1
cg11354594	-0.000844014	1.74122e-05	0.0420067	1		0.000271244	0.256024	0.864287	1		-0.000109104	0.587532	0.997884	1
cg18271269	-0.00151725	1.75664e-05	0.0420067	1		0.000448354	0.3108	0.886014	1		0.000125736	0.410969	0.997204	1
cg22273955	0.00244778	1.79105e-05	0.0425341	1		-0.00135512	0.124771	0.789324	1		-0.00123903	0.0778495	0.974684	1
cg01792686	-0.00200952	1.86643e-05	0.042566	1		-0.000930379	0.0684584	0.729267	1		0.000347274	0.468667	0.997204	1
cg04473634	-0.00246774	1.89354e-05	0.042566	1		0.000914847	0.203233	0.842974	1		0.000345503	0.214342	0.990687	1
cg10851779	-0.00106711	1.80653e-05	0.042566	1		0.000302175	0.33806	0.893544	1		-5.55518e-05	0.678566	0.997884	1
cg11908124	0.00350546	1.89604e-05	0.042566	1		-0.00129427	0.207986	0.845397	1		-0.00103688	0.251299	0.992846	1
cg14872036	0.00585978	1.86294e-05	0.042566	1		-0.000565807	0.678315	0.963901	1		0.0019204	0.15879	0.986091	1
cg15771477	0.00463364	1.89039e-05	0.042566	1		-0.000222588	0.868127	0.98832	1		-8.03513e-05	0.881287	0.998714	1
cg20567404	-0.00329368	1.89105e-05	0.042566	1		0.00036136	0.704913	0.967333	1		-0.000357668	0.353958	0.996429	1
cg21601032	0.00906342	1.90365e-05	0.042566	1		-0.00365444	0.14278	0.804822	1		-0.001909	0.390586	0.997019	1
cg21919448	-0.000506723	1.87391e-05	0.042566	1		0.000387957	0.00502672	0.525298	1		4.01113e-05	0.740513	0.997884	1
cg05857979	0.000924226	1.95968e-05	0.0435362	1		4.07523e-05	0.888835	0.990331	1		0.000191883	0.460793	0.997204	1
cg08688335	-0.00318863	1.97559e-05	0.0436083	1		3.65302e-05	0.971644	0.997587	1		-4.84165e-05	0.958227	0.999577	1
cg04011461	0.0120423	2.01149e-05	0.0441179	1		0.000572906	0.867311	0.988287	1		-0.00323875	0.299238	0.995106	1
cg17382663	-0.00436787	2.0592e-05	0.0448785	1		0.00281701	0.0316222	0.661296	1		-0.000317491	0.768035	0.997884	1
cg17211223	0.00307018	2.09554e-05	0.0453833	1		-0.000234717	0.788698	0.979532	1		-0.000264224	0.725217	0.997884	1
cg23451076	-0.00512319	2.16371e-05	0.0465668	1		0.0021734	0.13881	0.801347	1		-0.000525043	0.548317	0.997884	1
cg04817034	0.00631524	2.26319e-05	0.047899	1		0.000469153	0.79762	0.980703	1		0.000360966	0.759604	0.997884	1
cg08730743	0.0054022	2.26734e-05	0.047899	1		0.00237709	0.133401	0.796164	1		0.00223562	0.0778595	0.974684	1
cg09214551	0.00634128	2.25449e-05	0.047899	1		-0.0008605	0.660389	0.961059	1		0.000677347	0.647176	0.997884	1
cg11911951	-0.00569137	2.4001e-05	0.0500891	1		-0.000972203	0.542355	0.943232	1		-0.000783238	0.569995	0.997884	1
cg26434197	-0.00892123	2.39338e-05	0.0500891	1		0.00115698	0.624741	0.956223	1		-0.000504663	0.81459	0.997884	1
cg04399450	0.00487136	2.47727e-05	0.0501789	1		-0.000882192	0.539776	0.942933	1		-0.0010135	0.41271	0.997204	1
cg06149302	0.0115201	2.47219e-05	0.0501789	1		0.00252481	0.446932	0.922872	1		0.00176585	0.56488	0.997884	1
cg17750114	-0.00440201	2.44117e-05	0.0501789	1		-0.000483535	0.699019	0.966576	1		-1.41204e-05	0.989686	0.999849	1
cg17943647	0.00466251	2.46699e-05	0.0501789	1		-0.000204172	0.883773	0.989689	1		-0.000166737	0.87462	0.998636	1
cg24138419	0.00236398	2.45495e-05	0.0501789	1		-0.000225148	0.73203	0.971542	1		0.000579635	0.341577	0.996395	1
cg03582286	-0.00525105	2.59701e-05	0.0511014	1		0.00114978	0.470182	0.928032	1		0.000290997	0.746948	0.997884	1
cg14206979	-0.00231008	2.59062e-05	0.0511014	1		0.000748824	0.283953	0.875633	1		0.000363347	0.172752	0.987692	1
cg15845792	-0.00269434	2.59209e-05	0.0511014	1		0.000412813	0.621699	0.955718	1		-5.52126e-05	0.838681	0.997884	1
cg20074395	-0.00278598	2.58261e-05	0.0511014	1		-0.000164383	0.851803	0.986812	1		0.00172671	0.0161271	0.905814	1
cg26976078	0.00539911	2.58317e-05	0.0511014	1		-0.00156079	0.314798	0.886798	1		0.00151718	0.262778	0.992899	1
cg05523455	-0.00201053	2.62513e-05	0.0513613	1		0.000441113	0.415171	0.915318	1		0.000468425	0.241555	0.992846	1
cg02216879	0.00459252	2.74437e-05	0.0533908	1		-0.00151449	0.279564	0.873841	1		0.000615052	0.299411	0.995106	1
cg18948380	-0.00270159	2.77686e-05	0.0537194	1		2.2446e-05	0.979126	0.99818	1		0.000135712	0.781349	0.997884	1
cg16949623	0.00373442	2.79557e-05	0.0537793	1		0.000232939	0.844869	0.986311	1		-0.00143151	0.150834	0.985182	1
cg08874747	-0.000860968	2.81933e-05	0.053935	1		0.000228718	0.36627	0.902103	1		0.000313649	0.153876	0.985245	1
cg00243272	0.011123	2.85851e-05	0.0543824	1		0.00623319	0.0477935	0.69664	1		0.000605941	0.806222	0.997884	1
cg16996242	0.00501304	2.95131e-05	0.0555343	1		0.00100145	0.5215	0.939103	1		-0.000600433	0.665727	0.997884	1
cg22810403	0.00539832	2.94946e-05	0.0555343	1		-0.00167143	0.299929	0.881245	1		-0.000160103	0.892741	0.998906	1
cg09251771	-0.00521351	3.02145e-05	0.0559371	1		0.000988924	0.565138	0.947645	1		0.00178578	0.17852	0.988679	1
cg24039732	0.00958528	3.01221e-05	0.0559371	1		0.00286947	0.279167	0.873738	1		-0.00106907	0.626217	0.997884	1
ch.8.975024F	-0.00563037	3.00488e-05	0.0559371	1		0.00200662	0.227905	0.854339	1		0.0013469	0.0794458	0.974684	1
cg10388442	-0.00108572	3.06227e-05	0.0563897	1		0.000261575	0.393812	0.909177	1		-1.09543e-05	0.954801	0.999577	1
cg18182844	0.00789917	3.19281e-05	0.0584806	1		0.00101797	0.675659	0.963455	1		0.0020715	0.370151	0.997019	1
cg03999130	-0.00869269	3.22024e-05	0.0586711	1		0.00146383	0.574825	0.949123	1		0.00471839	0.0439399	0.961598	1
cg02223801	-0.0206829	3.24675e-05	0.0588427	1		0.00388877	0.508836	0.936962	1		0.00848464	0.113161	0.977591	1
cg13033070	0.0192008	3.27571e-05	0.0590568	1		-0.00580706	0.299557	0.881068	1		0.00410355	0.375383	0.997019	1
cg19157724	-0.00279975	3.40223e-05	0.0610183	1		-0.00166018	0.0418836	0.685825	1		0.000300775	0.686658	0.997884	1
cg16224902	-0.00216353	3.43462e-05	0.06128	1		0.00104259	0.0801813	0.744453	1		-0.000437322	0.405288	0.997204	1
cg01426105	0.00795498	3.53144e-05	0.0614163	1		0.00216534	0.383161	0.906579	1		-0.00209986	0.258949	0.992846	1
cg02527252	0.00312187	3.49234e-05	0.0614163	1		-0.00102385	0.274521	0.871976	1		0.000105289	0.901293	0.999107	1
cg08947915	-0.00539725	3.52697e-05	0.0614163	1		-0.000431538	0.778815	0.978227	1		-0.00250846	0.0853002	0.974932	1
cg10459202	0.0112331	3.52557e-05	0.0614163	1		0.00681535	0.0375508	0.677373	1		0.00107681	0.692499	0.997884	1
cg10741283	-0.00278934	3.49129e-05	0.0614163	1		0.000894203	0.265572	0.868389	1		0.000353963	0.608325	0.997884	1
cg15989420	-0.00181508	3.56475e-05	0.0616841	1		0.000390696	0.486617	0.931911	1		0.000477391	0.0108705	0.889956	1
cg08724254	-0.00867169	3.5912e-05	0.0618311	1		0.000635352	0.798824	0.980903	1		0.000472619	0.724426	0.997884	1

## Sheet: Excel File Table S3
Excel File Table S3. Effect of placental arsenic on previously identified loci sensitive to arsenic exposure.
Publication	Study Sample Size	Loci	New Hampshire Birth Cohort P-value	New Hampshire Birth Cohort Coefficient	Original publication direction of effect	Original publication P-value	Original publication q value	RefGene Symbol
Kile et al. 2014	44	cg03783410	0.04	-3.846	Increase	9.49 x 10−7	0.058	SOX2OT
Liu et al. 2014	46	cg25417223	0.01	0.854	Increase	5.72 x 10-5	Not Reported	NFIX
Seow et al. 2014	20	cg03371700	0.03	-2.945	Increase	0.03	>0.10	JAKMIP3
		cg19296405	0	-3.125	Decrease	0.004	>0.10	KIAA1683
Yang et al. 2014	28	cg16306115	0.04	-3.485	Increase	0.023	Not Reported	DCDC2
Argos et al. 2015	400	cg13223043	0.05	-2.347	Decrease	1.48 x 10-6	Not reported	FAM110D/ZNF593
Rojas, et al. 2015	38	cg08499057	0.0084008	-3.04434	Increase	0.000120324	0.0247443	ABCF2
		cg04514683	0.0454752	-4.48755	Increase	0.000253296	0.0329352	ABP1
		cg01523759	0.000240655	0.158073	Increase	2.23678e-05	0.0136865	ACSF3
		cg07215234	0.00963196	-3.16402	Increase	0.000514615	0.0433026	ACSF3
		cg06651522	0.0456005	-4.48983	Increase	5.58987e-05	0.0187268	AFAP1
		cg00969680	0.0259573	-4.01808	Increase	0.000229357	0.0316981	AFARP1
		cg22507723	0.0126405	-3.40068	Increase	0.000234177	0.0318984	AGAP2
		cg14112555	0.0362834	-4.29994	Increase	0.000718839	0.0488533	AHI1
		cg16314441	0.0419234	-4.42023	Increase	1.997e-05	0.0130856	AKIRIN1
		cg26418078	0.0104444	-3.2347	Increase	0.000137917	0.0261207	ALG9
		cg09709592	0.00977278	-3.1767	Increase	2.47802e-05	0.0139401	AMDHD2
		cg07035552	0.0215174	-3.85855	Increase	2.89342e-05	0.0148027	AP2A1
		cg12525736	0.0253276	-3.99726	Decrease	0.000186353	0.0291128	ARF1
		cg00744550	0.0326201	-4.21081	Increase	0.000237679	0.0321156	ATG4B
		cg19892525	0.00386061	-2.35729	Increase	0.000428991	0.0399109	ATM
		cg17015340	0.00277694	-2.06321	Decrease	0.000113069	0.0241935	ATP11A
		cg13206735	0.0163242	-3.62175	Increase	0.000312829	0.0355567	ATP9B
		cg14106046	0.0184967	-3.72913	Increase	0.000478104	0.0417754	B3GNTL1
		cg00929345	0.0127202	-3.40614	Decrease	0.000575674	0.0449083	BAI1
		cg11623932	0.0449355	-4.47769	Increase	0.000555891	0.0442289	BAT1
		cg09332171	0.00789155	-2.98949	Increase	0.000166061	0.0278656	C17orf55
		cg15572692	0.0212336	-3.84722	Decrease	0.000683565	0.0477662	C19orf57
		cg05325193	0.0165483	-3.63349	Increase	0.000473464	0.0416527	C20orf56
		cg01091239	0.0218657	-3.87225	Increase	2.78124e-05	0.014595	C20orf7
		cg25270632	0.00552246	-2.67495	Increase	0.000213162	0.0308181	C7orf44
		cg14256983	0.0181144	-3.71121	Increase	2.64942e-05	0.0143001	C9orf102
		cg14375632	0.00106569	-1.20042	Increase	4.59536e-05	0.0174574	C9orf3
		cg15610777	0.0380639	-4.33992	Increase	2.56272e-05	0.0141455	CALHM3
		cg23603852	0.044423	-4.4682	Increase	8.98451e-05	0.0219732	CALHM3
		cg13114836	0.00571805	-2.70572	Increase	0.000470663	0.041529	CASZ1
		cg21820132	0.000488446	-0.4905	Decrease	0.000607525	0.0458607	CBX4
		cg16550438	0.0198029	-3.78759	Increase	0.000320739	0.0359402	CCDC88B
		cg04148753	0.0144019	-3.51366	Increase	0.000108551	0.0237643	CDYL
		cg21144941	0.0249528	-3.98461	Increase	0.000389863	0.0385013	CECR1
		cg22910462	0.0330968	-4.22298	Increase	2.25627e-05	0.0136865	CECR1
		cg09232225	0.0116682	-3.33117	Decrease	0.00038163	0.0381419	CES8
		cg26188290	0.0391588	-4.36354	Increase	5.99385e-05	0.0191181	CINP
		cg05157492	0.014185	-3.50053	Increase	0.000149822	0.0269282	CLIC1
		cg24578875	0.00167887	-1.61121	Increase	0.000217374	0.031018	CLN8
		cg14447152	0.013003	-3.4252	Increase	0.000674869	0.0474839	COBRA1
		cg24549609	0.0445685	-4.47091	Decrease	0.000254545	0.0329911	CORIN
		cg10967735	0.00459286	-2.51166	Increase	2.57749e-05	0.0141455	CPEB3
		cg25354716	0.0212959	-3.84972	Increase	3.16728e-06	0.00716065	CRTAP
		cg13475977	0.0182354	-3.71692	Increase	0.000403786	0.0391131	CRYL1
		cg02710461	0.0126625	-3.40219	Increase	0.000522747	0.0434387	CSAD
		cg19487717	0.0492594	-4.55344	Increase	8.30049e-06	0.00999234	CTTN
		cg19146902	0.0383902	-4.34703	Increase	0.000374261	0.0379469	CUGBP1
		cg04816434	0.0337319	-4.23892	Increase	0.000463388	0.0413036	CYFIP1
		cg09130556	0.0423055	-4.42776	Increase	7.74202e-06	0.00958384	CYP1B1
		cg21459645	0.0495665	-4.55856	Increase	0.000278606	0.0342379	CYP27A1
		cg16011604	0.0213707	-3.85271	Increase	0.00068495	0.04778	DAZL
		cg08856697	0.0384251	-4.34779	Increase	1.85507e-05	0.0126776	DCAF7
		cg27289497	0.0365337	-4.30568	Increase	0.000672301	0.0473932	DCI
		cg10198000	0.0473217	-4.5204	Increase	3.85466e-05	0.0163966	DDX19B
		cg05553342	0.00333991	-2.22817	Increase	0.000368574	0.0376226	DECR2
		cg09256556	0.0178361	-3.69792	Increase	4.02908e-06	0.00787138	DENND3
		cg26108329	0.00133284	-1.40289	Increase	3.68351e-05	0.0160861	DHDDS
		cg10937807	0.0232493	-3.92452	Increase	2.5895e-07	0.00401625	DIP2C
		cg05445097	0.0304048	-4.15168	Increase	3.89217e-07	0.00451328	DLG5
		cg10546176	0.0265261	-4.03644	Decrease	0.000248058	0.0327413	DNAJC21
		cg09914581	0.0419625	-4.421	Increase	6.16247e-05	0.0193132	E2F6
		cg13551229	0.000206653	0.298117	Increase	0.000128505	0.0253661	EDF1
		cg18580865	0.0211272	-3.84293	Decrease	0.000440979	0.0404075	EEA1
		cg16208206	0.0433004	-4.44702	Increase	1.30298e-05	0.0115365	EFCAB8
		cg06569271	0.0139734	-3.48753	Increase	8.67623e-05	0.0217039	EIF4A2
		cg22750986	0.0196365	-3.78037	Increase	0.000185388	0.0290386	ELAC2
		cg01725586	0.034262	-4.25199	Decrease	8.49481e-05	0.0214893	FAM123C
		cg22678402	0.0411749	-4.40528	Increase	0.000248344	0.0327484	FAM125A
		cg09476228	0.00547305	-2.667	Increase	0.000369483	0.0376789	FAM133B
		cg17722656	0.0284319	-4.09511	Increase	3.80806e-05	0.0163351	FAM162B
		cg02711724	0.0124825	-3.38977	Increase	0.000524221	0.0434387	FAM49B
		cg02466749	0.0371589	-4.31985	Increase	9.7308e-06	0.0105359	FANCC
		cg17760043	0.0355686	-4.28331	Increase	0.000407165	0.0392501	FAT4
		cg13724550	0.0107409	-3.25909	Decrease	0.000115096	0.0243948	FGF1
		cg27498751	0.00241985	-1.9399	Increase	6.05272e-05	0.0192036	FTSJD1
		cg18834652	0.0182003	-3.71527	Increase	0.000362547	0.0374173	FUT4
		cg04407520	0.0179822	-3.70492	Decrease	0.000597279	0.0456137	FZR1
		cg07322293	0.0368306	-4.31244	Increase	0.000167748	0.0279686	GALNT3
		cg08867767	0.0237816	-3.94377	Increase	0.000146543	0.026639	GJA9
		cg03562360	0.0258459	-4.01444	Decrease	0.000689704	0.0478287	GLI2
		cg20829211	0.0318241	-4.19005	Increase	5.07411e-06	0.00856334	GNGT1
		cg24807495	0.023625	-3.93815	Decrease	5.95356e-05	0.0190572	GPR133
		cg06986537	0.00966563	-3.16707	Increase	0.000612495	0.0459669	GPR180
		cg03972606	0.0412123	-4.40603	Increase	2.5689e-05	0.0141455	HJURP
		cg26097381	0.015994	-3.60415	Increase	5.5516e-05	0.0187022	HSPA1L
		cg15326801	0.0222962	-3.88887	Decrease	0.000735222	0.0493396	IFI27L2
		cg13730379	0.0457267	-4.49211	Increase	0.000731963	0.0492462	IL15RA
		cg02951695	0.04687	-4.51249	Increase	9.22582e-05	0.0221833	INPP5A
		cg13978175	0.0038546	-2.35591	Increase	0.000273657	0.033968	IQCE
		cg20460388	0.0219725	-3.8764	Increase	8.17109e-06	0.009962	IRAK4
		cg23332732	0.020815	-3.83021	Decrease	5.76327e-05	0.0189026	ITPR2
		cg09391949	0.00411351	-2.41374	Increase	6.45716e-05	0.0197159	JPH3
		cg13559217	0.0123404	-3.37983	Increase	0.000565877	0.044581	KDM4B
		cg07416875	0.00400489	-2.38994	Increase	0.000101064	0.0230403	KIAA0664
		cg23499846	0.00283328	-2.08118	Increase	8.92462e-05	0.0219732	KIAA0664
		cg05043339	0.0181308	-3.71199	Decrease	0.000757583	0.0499135	KIAA1026
		cg21400344	0.0325779	-4.20972	Decrease	3.20172e-05	0.0153794	LDLRAP1
		cg04294563	0.0392917	-4.36636	Increase	0.000645474	0.0467799	LOC100131801
		cg12143110	0.0157445	-3.5906	Increase	6.85383e-06	0.00950712	LOC388428
		cg20846148	0.0383092	-4.34527	Increase	0.000490081	0.0423542	LOC643677
		cg16587974	0.0142867	-3.50671	Increase	0.000121716	0.0247518	LOC728723
		cg24828811	0.0113956	-3.31061	Increase	0.000302873	0.0351092	LRRC58
		cg03628274	0.00206485	-1.79747	Increase	2.33782e-05	0.0138384	LSM4
		cg11865223	0.0106518	-3.25184	Increase	0.0003151	0.0356191	LTBP1
		cg00166836	0.00581641	-2.72079	Increase	0.000378471	0.0381303	MAP3K7IP2
		cg21293843	0.0445069	-4.46977	Increase	0.000602752	0.0457377	MED16
		cg26325497	0.0104577	-3.23581	Increase	1.00158e-05	0.0105732	MIR525
		cg25013978	0.0296453	-4.13036	Increase	8.14513e-05	0.0211931	MIR580
		cg09915978	0.0330344	-4.2214	Increase	7.32429e-07	0.00547508	MLF2
		cg14822525	0.020473	-3.81605	Increase	1.53529e-05	0.0121552	MRPL16
		cg13460389	0.00566064	-2.6968	Increase	0.000514575	0.0433026	MRPS31
		cg24861394	0.0275012	-4.06698	Increase	5.32705e-05	0.0184127	MTMR9
		cg04807567	0.0236663	-3.93964	Increase	0.000630602	0.0465119	MYO3B
		cg10318313	0.00764845	-2.96201	Increase	1.4632e-06	0.00573717	NAP1L4
		cg00448889	0.01439	-3.51294	Increase	0.000119217	0.0246759	NARG2
		cg23641315	0.0283496	-4.09266	Increase	0.000597268	0.0456137	NEU1
		cg09777416	0.0138214	-3.47807	Increase	0.000504886	0.0429703	NEURL4
		cg15684274	0.0148475	-3.53998	Increase	0.000590218	0.0454316	NOC2L
		cg15324288	0.0499394	-4.56472	Increase	0.000166732	0.0279233	NPHP4
		cg14694381	0.042998	-4.44121	Increase	4.98803e-05	0.0178121	NUDCD1
		cg21441945	0.0280274	-4.083	Increase	0.000371679	0.0378063	OAZ3
		cg13665852	0.0215913	-3.86148	Increase	4.60941e-05	0.0174574	OPTN
		cg19074437	0.0252083	-3.99325	Increase	1.57853e-06	0.0058824	OR11A1
		cg05183567	0.0244921	-3.96879	Increase	8.37709e-06	0.0100044	OSGEP
		cg14997582	0.0416515	-4.41483	Increase	2.26348e-06	0.00630739	OSGEPL1
		cg26714514	0.0115841	-3.32488	Increase	0.000523101	0.0434387	PAG1
		cg24152297	0.0235211	-3.93441	Increase	0.000487544	0.0422307	PAQR6
		cg09468777	0.0303825	-4.15106	Increase	8.74607e-05	0.0217755	PDE6B
		cg25195416	0.045577	-4.4894	Increase	3.23327e-06	0.00726415	POFUT2
		cg25320496	0.0120022	-3.3557	Increase	0.000694765	0.0479914	POTEF
		cg04180177	0.0475537	-4.52443	Increase	0.000227562	0.0316179	PPM1D
		cg05771767	0.0292323	-4.11854	Increase	0.00043565	0.0401752	PPP1R10
		cg01823956	0.0396525	-4.37396	Decrease	0.00030961	0.0354319	PPP2R5C
		cg05835241	0.00157126	-1.55149	Increase	0.000230521	0.0317222	PSD3
		cg11657535	0.0187069	-3.73882	Increase	2.86406e-07	0.00401625	PSMD1
		cg20689294	0.0192363	-3.76274	Increase	0.000548025	0.0440235	PTPRE
		cg19268720	0.0307705	-4.16174	Increase	0.000368786	0.0376226	PTPRJ
		cg01363648	0.00569554	-2.70223	Increase	2.17963e-05	0.0134393	PTPRU
		cg16659470	0.00696515	-2.87973	Increase	0.000302074	0.0350958	RBM12B
		cg10300729	0.0438655	-4.45775	Increase	9.61194e-06	0.0105017	REEP3
		cg04294971	0.0121191	-3.36412	Increase	4.99156e-05	0.0178121	RFNG
		cg22681021	0.038679	-4.35328	Increase	4.53865e-06	0.00813537	RGS8
		cg25553916	0.0291793	-4.11701	Increase	4.23444e-05	0.0171607	RMND5B
		cg01048203	0.0317236	-4.1874	Increase	5.41763e-06	0.00869996	RNASE9
		cg17258537	0.0316448	-4.18531	Increase	0.000529988	0.0436165	RNF130
		cg06294766	0.0382152	-4.34322	Decrease	0.000384908	0.038264	RNF175
		cg23008153	0.0406099	-4.3938	Increase	0.000150143	0.0269543	RNF180
		cg18949300	0.0477169	-4.52725	Decrease	0.000646211	0.0468045	RPS6KA2
		cg05468429	0.0306149	-4.15747	Increase	0.000196851	0.02962	RREB1
		cg00326131	0.0233973	-3.92991	Increase	0.000635232	0.0465729	RTKN
		cg15559456	0.0348564	-4.26639	Increase	2.66824e-06	0.00676316	S100A13
		cg08595157	0.0489209	-4.54777	Decrease	0.00044476	0.0405608	SCAPER
		cg13507509	0.0129346	-3.42063	Increase	0.000117797	0.0245864	SECISBP2
		cg07127534	0.0280065	-4.08238	Increase	8.29164e-05	0.021351	SEMA5A
		cg16116313	0.000359489	-0.210102	Increase	2.69485e-05	0.0144461	SETD1B
		cg17463527	0.0320025	-4.19475	Decrease	4.40683e-06	0.00808226	SGK2
		cg26961824	0.0474102	-4.52194	Increase	0.000165436	0.0278352	SGOL2
		cg25091678	0.0182249	-3.71643	Increase	0.000153933	0.0271379	SIAH2
		cg16175479	0.0413431	-4.40866	Increase	0.0002297	0.0317123	SKI
		cg26525568	0.0328963	-4.21788	Increase	0.000226632	0.031552	SKIV2L
		cg06512910	0.0377243	-4.33245	Increase	0.000337123	0.0364907	SLC25A36
		cg14684675	0.0129617	-3.42244	Decrease	0.000514648	0.0433026	SLC29A2
		cg25605771	0.0457825	-4.49312	Increase	3.30057e-08	0.00237291	SLC6A9
		cg09561417	0.00882177	-3.08717	Increase	0.00018419	0.0290016	SMCR8
		cg08770590	0.0258102	-4.01326	Increase	4.89355e-06	0.00839276	SMNDC1
		cg08864829	0.019228	-3.76237	Increase	4.861e-05	0.017704	SNORA2A
		cg13294849	0.00172064	-1.63336	Increase	0.000123781	0.0248897	SOX2OT
		cg13605690	0.018242	-3.71724	Increase	0.000514089	0.0433026	SPC25
		cg02702481	0.0304548	-4.15306	Increase	0.000478878	0.0418125	SPIRE2
		cg18312113	0.00955021	-3.15657	Increase	0.000421982	0.0397472	SSU72
		cg05246530	0.0219146	-3.87415	Decrease	0.000416813	0.0395594	ST3GAL2
		cg19011122	0.0471485	-4.51738	Increase	0.00039589	0.0387708	STARD4
		cg14333691	0.030553	-4.15577	Increase	0.000287085	0.0345091	STX3
		cg04194457	0.0357935	-4.28858	Increase	0.000705763	0.0483792	SUMO1P1
		cg09676606	0.0194644	-3.77283	Increase	0.000402708	0.039073	SYCP3
		cg02560310	0.029546	-4.12754	Increase	6.67898e-06	0.00950712	TAF4
		cg06786153	0.00704958	-2.89033	Increase	0.000507973	0.0430968	TBC1D2B
		cg06300336	0.0102741	-3.22036	Increase	0.000365259	0.0375242	TBCD
		cg25743584	0.016231	-3.61682	Increase	0.000105521	0.0235016	TIAF1
		cg03063639	0.0174308	-3.67817	Decrease	4.44328e-05	0.0172301	TM6SF1
		cg14263351	0.014369	-3.51167	Increase	3.36099e-06	0.0073417	TNXB
		cg21833841	0.0328492	-4.21668	Decrease	7.66968e-05	0.020742	TRANK1
		cg02786269	0.0149408	-3.54539	Increase	0.000186545	0.0291191	TRAPPC9
		cg26442607	0.00959423	-3.16059	Increase	0.000191007	0.0294045	TSC2
		cg05967120	0.0482961	-4.53719	Increase	3.02408e-05	0.0151051	TSC22D4
		cg19477926	0.0460944	-4.49872	Increase	0.000661858	0.0471628	TSR1
		cg02116590	0.0259477	-4.01777	Increase	0.00046705	0.0413931	TSSC1
		cg10083149	0.0103053	-3.22301	Increase	0.000182123	0.0289214	TSSC1
		cg18038361	0.0340982	-4.24797	Increase	0.000117995	0.0245888	TTR
		cg15281724	0.031157	-4.17224	Increase	0.00034667	0.0367548	TXLNB
		cg24504912	0.0420064	-4.42187	Increase	0.000164116	0.0277633	UBA52
		cg21774865	0.0481357	-4.53445	Increase	7.16592e-05	0.0204372	UBE3C
		cg02930615	0.0299146	-4.13799	Increase	2.43945e-05	0.0138695	UPF1
		cg04383836	0.0495956	-4.55904	Increase	0.000657456	0.0470788	USP43
		cg07784294	0.0346039	-4.2603	Increase	0.000644334	0.0467799	USP47
		cg20960611	0.0478723	-4.52993	Increase	0.000222588	0.0312902	VENTXP7
		cg04552799	0.0478567	-4.52966	Increase	2.10194e-05	0.0133026	VPS13B
		cg01866367	0.0165526	-3.63371	Increase	2.06578e-05	0.0132368	VPS54
		cg13150061	0.031987	-4.19435	Increase	1.18355e-05	0.0112129	WDR20
		cg20891622	0.0234207	-3.93077	Increase	1.06905e-05	0.0107893	WDR82
		cg06679563	0.0418133	-4.41805	Increase	0.000168851	0.0280531	WDR88
		cg21618635	0.0494915	-4.55731	Increase	0.000401134	0.0390255	WHSC2
		cg12271800	0.0195984	-3.77871	Increase	0.00060615	0.0458124	ZBTB45
		cg24608144	0.0175844	-3.68571	Increase	0.00057222	0.0447723	ZBTB46
		cg21571602	0.0390719	-4.36169	Increase	8.20001e-05	0.0212344	ZC3H6
		cg02197279	0.0237512	-3.94268	Increase	0.000514918	0.0433026	ZDHHC14
		cg17733590	0.0449113	-4.47724	Increase	7.02665e-05	0.0202851	ZNF146
		cg25477163	0.0258232	-4.01369	Increase	0.000102723	0.0231649	ZNF211
		cg00340928	0.0134198	-3.45254	Increase	0.000542064	0.043917	ZNF236
		cg20235510	0.00446782	-2.48716	Increase	4.8838e-06	0.00839276	ZNF311
		cg00429477	0.0328123	-4.21574	Decrease	0.000229737	0.0317123	ZNF384
		cg10331462	0.0243922	-3.96531	Decrease	0.000163727	0.0277486	ZNF436
		cg18611281	0.0372411	-4.32169	Increase	0.000405999	0.0392035	ZNF512
		cg04804616	0.0135693	-3.46214	Increase	0.000154109	0.0271414	ZNF689
		cg00010890	0.0104348	-3.23389	Increase	0.000141409	0.0263308
		cg00785192	0.0267686	-4.04415	Decrease	2.71861e-05	0.0144592
		cg00863913	0.0309847	-4.16758	Decrease	0.000176372	0.0286362
		cg00957325	0.00330982	-2.22009	Decrease	0.000621635	0.0461601
		cg01181084	0.0191313	-3.75805	Increase	3.92452e-06	0.00787138
		cg01549977	0.039372	-4.36806	Decrease	0.000160054	0.0275459
		cg01657511	0.015019	-3.5499	Decrease	0.000691235	0.0478579
		cg02133430	0.00328646	-2.21377	Increase	0.000180105	0.0288812
		cg02618000	0.0456691	-4.49107	Increase	0.000387935	0.0384192
		cg02804275	0.030722	-4.16041	Increase	0.000150916	0.0269902
		cg02997409	0.0182589	-3.71803	Increase	0.000346809	0.0367548
		cg03026080	0.0316614	-4.18575	Increase	8.13376e-05	0.0211873
		cg03083562	0.00266925	-2.0278	Increase	0.000180292	0.0288812
		cg03312366	0.013675	-3.46885	Decrease	0.000740954	0.0494983
		cg03513682	0.0202627	-3.80723	Increase	1.22172e-05	0.0113292
		cg03953088	0.0338923	-4.2429	Decrease	0.000355437	0.0371415
		cg04011461	0.0414992	-4.41179	Decrease	7.96763e-05	0.0209968
		cg04787775	0.019075	-3.75552	Increase	6.79823e-05	0.0200717
		cg04922006	0.015472	-3.57554	Increase	0.000519466	0.0433578
		cg05343548	0.0268361	-4.04628	Increase	1.18836e-05	0.0112129
		cg05488343	0.00379759	-2.34264	Increase	0.000638682	0.0466273
		cg05904806	0.0266622	-4.04077	Increase	0.000122187	0.0247518
		cg06058209	0.00954582	-3.15617	Increase	0.000528567	0.0435889
		cg06215077	0.0192138	-3.76173	Decrease	0.00071485	0.0487326
		cg06439489	0.0279834	-4.08168	Increase	5.22096e-05	0.0182517
		cg06904548	0.0458448	-4.49424	Increase	1.70415e-05	0.0123764
		cg07036991	0.017466	-3.67991	Decrease	3.82972e-05	0.0163471
		cg07275670	0.0131363	-3.43404	Increase	0.000183372	0.0289489
		cg08040148	0.0407131	-4.39591	Increase	0.000656796	0.0470606
		cg08219459	0.0212132	-3.8464	Increase	0.000181395	0.0289162
		cg08653114	0.00878108	-3.08312	Increase	0.000535954	0.0437939
		cg09048334	0.00181045	-1.67919	Increase	0.000344737	0.0367317
		cg09295202	0.00775566	-2.97424	Decrease	0.000358298	0.0372247
		cg09429435	0.0342353	-4.25133	Increase	0.000311917	0.035498
		cg09602251	0.017791	-3.69575	Increase	0.000558223	0.044287
		cg09642740	0.0144472	-3.51637	Increase	4.21636e-05	0.0171261
		cg09901100	0.0252804	-3.99568	Increase	0.000121897	0.0247518
		cg10146326	0.01214	-3.36562	Increase	9.19181e-05	0.0221311
		cg11014991	0.00936046	-3.13903	Increase	0.000426262	0.0398384
		cg11409006	0.0109208	-3.27357	Increase	2.58633e-05	0.0141724
		cg11580511	0.00428234	-2.4495	Increase	1.76543e-06	0.0060715
		cg11878675	0.0338211	-4.24113	Increase	7.04186e-05	0.0202851
		cg12050434	0.000438314	-0.391529	Increase	3.5969e-05	0.0159804
		cg12379755	0.0396635	-4.3742	Increase	0.000647928	0.0468502
		cg12926137	0.020698	-3.82539	Increase	0.00015453	0.0271414
		cg13733314	0.0156952	-3.58789	Decrease	0.000322236	0.0360066
		cg14688879	0.04705	-4.51565	Decrease	3.92295e-05	0.0165686
		cg15815403	0.0456609	-4.49092	Decrease	0.000461935	0.0413036
		cg17757602	0.0490619	-4.55014	Increase	0.000415084	0.0394789
		cg17859655	0.0356967	-4.28631	Increase	0.000364865	0.0375242
		cg18326115	0.00105817	-1.19401	Increase	0.000588797	0.0453417
		cg18492529	0.0453196	-4.48472	Increase	0.000688603	0.0478138
		cg18883807	0.0415695	-4.4132	Increase	0.000366355	0.0375415
		cg19143959	0.0432684	-4.44641	Decrease	0.000189222	0.0292558
		cg19460214	0.020942	-3.83541	Increase	9.38584e-05	0.0223439
		cg19639427	0.024856	-3.98131	Decrease	0.000188235	0.0292288
		cg19707448	0.0269984	-4.05138	Increase	0.000207451	0.0304501
		cg20268039	0.0413592	-4.40899	Increase	9.07401e-05	0.0220246
		cg21069965	0.0281579	-4.08693	Decrease	0.000615923	0.0460686
		cg22388347	0.00904256	-3.10881	Decrease	0.000638828	0.0466273
		cg22805491	0.0109994	-3.27981	Increase	4.39064e-05	0.0171756
		cg23019286	0.0445287	-4.47017	Increase	1.17935e-05	0.0112129
		cg23653058	0.0475061	-4.52361	Decrease	5.21886e-05	0.0182517
		cg23806609	0.00870704	-3.07571	Increase	0.000292113	0.034695
		cg24122991	0.0188237	-3.74416	Increase	3.10606e-05	0.0152807
		cg25075195	0.0039737	-2.38299	Increase	0.000264948	0.0336273
		cg25157325	0.00879051	-3.08406	Increase	0.000124755	0.0249797
		cg26330809	0.0428849	-4.43903	Decrease	0.000319885	0.035878
		cg26979044	0.040485	-4.39124	Increase	0.000365787	0.0375255
		cg27294288	0.0358993	-4.29105	Increase	0.000120675	0.0247518
		cg27310623	0.0367462	-4.31053	Increase	0.000195748	0.0295576
		cg27561567	0.0130041	-3.42528	Increase	0.000211126	0.0307027
		ch.13.43576588R	0.036095	-4.29559	Increase	0.000276292	0.0341419
