# Supplementary material for: Epigenome-Wide Assessment of DNA Methylation in the Placenta and Arsenic Exposure in the New Hampshire Birth Cohort Study (USA)
Source: Environ Health Perspect. 2016 Jan 15;124(8):1253–60. doi: 10.1289/ehp.1510437 (PMC4977055; doi:10.1289/ehp.1510437)
Supplement: (86 KB) ZIP [file ehp.1510437.s001.acco.zip › Supplemental Code and Data Zip File Index.txt]

DOI: 10.1289/ehp.1510437

Supplemental Code and Data Zip File Index
  Excel File Tables S1-S3
    Excel File Table S1. Results for the top 200 loci following a linear regression investigating the association between placental arsenic and DNA methylation without the use of any covariates, utilizing infant gender, maternal age, and gestational age as covariates, and using these covariates while also adjusting methylation values with the cell proportion correction.
    Excel File Table S2. Results from the top 200 loci with a demonstrated association between placental arsenic and DNA methylation with the results for the relationship with urinary and maternal toenail arsenic levels.
    Excel File Table S3. Effect of placental arsenic on previously identified loci sensitive to arsenic exposure.
